# Supplementary material for: Role of ferroelectric polarization during growth of highly strained ferroelectric materials
Source: Nat Commun. 2020 May 26;11:2630. doi: 10.1038/s41467-020-16356-9 (PMC7251112; doi:10.1038/s41467-020-16356-9)
Supplement: Supplementary file 6 — Source Data [file 41467_2020_16356_MOESM6_ESM.xlsx]

## Sheet: Figure 1a
Figure 1a
	Superlattice
		Growth Temperature (℃)	450	463	475	488	500
		Grawth time (min/layer)	1.91891	1.82535	1.73654	1.65712	1.54309
		Error (min/layer)	0.027276	0.024681	0.022338	0.0203414	0.0176383
	Bilayers
		Growth Temperature (℃) Grawth time (min/layer)	475	500	525	550	565	575	580
		2PTO	1.875	1.6875	1.47541	1.45946		1.48352
		3PTO	1.95652	1.8	1.56977	1.43617	1.46739		1.53409
		4PTO			1.91489	1.76471		1.59763
		3PTO1STO		1.5
		4PTO1STO				1.607
		Growth Temperature (℃) Error (min/layer)	475	500	525	550	565	575	580
		2PTO	0.0651042	0.0527344	0.0403117	0.0394449		0.0407559
		3PTO	0.0708885	0.06	0.0456328	0.0366211	0.038196		0.0398748
		4PTO			0.067904	0.0576701		0.0472673
		3PTO1STO		0.0416667
		4PTO1STO				0.0478231
	PureBTO
		Growth time (min/layer)	1.5279
		Error (min/layer)	0.0484033

## Sheet: Figure 1b
Figure 1b
	Bilayers
		Growth Temperature (℃) Polarization (µC/cm2)	475	500	525	550	565	575	580
		2PTO	23.5978	0	0	0		0
		3PTO	38.3827	34.0931	28.0218	16.1998	0		0
		4PTO			35.2645	29.7768		20.3794

## Sheet: Figure 3a
Figure 3a
	Bilayers
		Growth Temperature (℃) Polarization (µC/cm2)	475	500	525	550	565	575	580
		2PTO		24.32	19.07	20.26		20.38
		3PTO	28.85	24.59	19.76	13.79	14.43		16.3
		4PTO			22.05	18.07		13.25
		Growth Temperature (℃) Error (µC/cm2)	475	500	525	550	565	575	580
		2PTO		1.216	0.9535	1.013		1.019
		3PTO	1.4425	1.2295	0.988	0.6895	0.7215		0.815
		4PTO			1.1025	0.9035		0.6625

## Sheet: Figure 4b
Figure 4b
	BTO_thickness (u.c.)	Domain_sizes_0PTO_500C	Domain_sizes_0PTO_560C	Domain_sizes_3PTO_500C	Domain_sizes_3PTO_540C	Domain_sizes_3PTO_580C	Domain_sizes_6PTO_560C	Domain_sizes_9PTO_560C
	15.7895	32.1327	41.903	28.427	28.4317	50.9697	29.299	26.2631
	16.1404	31.666	40.418	28.1713	28.284	49.4325	29.0962	26.06
	16.4912	31.228	39.0321	27.9225	28.1493	47.9432	28.9035	25.8784
	16.8421	30.8181	37.7424	27.681	28.0271	46.5018	28.7207	25.7174
	17.193	30.4353	36.5461	27.4468	27.9169	45.1082	28.5477	25.576
	17.5439	30.0791	35.4404	27.2201	27.8183	43.7624	28.3839	25.4535
	17.8947	29.7484	34.4226	27.0011	27.7308	42.4645	28.2293	25.349
	18.2456	29.4427	33.4897	26.7899	27.6539	41.2145	28.0835	25.2615
	18.5965	29.1612	32.6389	26.5868	27.5872	40.0123	27.9463	25.1903
	18.9474	28.903	31.8676	26.3917	27.5301	38.858	27.8173	25.1344
	19.2982	28.6674	31.1727	26.205	27.4823	37.7515	27.6964	25.0929
	19.6491	28.4536	30.5516	26.0267	27.4433	36.6928	27.5831	25.1084
	20	28.2609	30.0014	25.8571	27.4125	35.682	27.4773	25.0899
	20.3509	28.0885	29.5194	25.6962	27.3896	34.7191	27.3786	25.0855
	20.7018	27.9356	29.1025	25.5442	27.374	33.804	27.2869	25.085
	21.0526	27.8015	28.7482	25.4014	27.3653	32.9368	27.2017	25.1072
	21.4035	27.6854	28.4535	25.2448	27.3356	32.1174	27.1229	25.1022
	21.7544	27.5864	28.2157	25.1017	27.3175	31.3459	27.0502	25.1551
	22.1053	27.504	28.0318	24.9733	27.3112	30.6222	26.9832	25.1561
	22.4561	27.4372	27.8992	24.8585	27.3151	29.9464	26.9217	25.2548
	22.807	27.3853	27.815	24.7627	27.3304	29.3184	26.8655	25.3095
	23.1579	27.1559	27.7764	24.6827	27.3586	28.7045	26.7911	25.3496
	23.5088	26.931	27.7805	24.6209	27.3918	27.3798	26.7252	25.3945
	23.8596	26.7115	27.8246	24.5777	27.4195	27.0513	26.6819	25.4375
	24.2105	27.0194	27.9059	24.554	27.487	26.7756	26.6449	25.4667
	24.5614	27.2237	28.0214	24.5495	27.5567	26.6223	26.6208	25.4925
	24.9123	27.4032	28.1685	24.5647	27.5889	26.5497	26.6108	25.5912
	25.2632	27.5438	28.3443	24.5991	27.6324	26.5696	26.6109	25.5716
	25.614	27.6165	28.546	24.6505	27.6683	26.714	26.6551	25.5774
	25.9649	27.6633	28.7707	24.7113	27.6968	26.922	26.6755	25.605
	26.3158	27.7108	29.0158	24.7744	27.7234	27.2374	26.6187	25.7194
	26.6667	27.7305	29.4541	24.8254	27.7542	27.6661	26.5672	25.7053
	27.0175	27.731	29.7928	24.9051	27.7751	28.0966	26.5205	25.692
	27.3684	27.7056	29.8463	24.974	27.7792	27.7052	26.4775	25.6722
	27.7193	27.7666	30.1005	25.0141	27.7298	28.0461	26.4373	25.7125
	28.0702	27.8278	30.3205	25.0106	27.753	28.3142	26.4254	25.7122
	28.4211	27.912	30.5638	25.0525	27.7726	28.5265	26.3934	25.7041
	28.7719	27.9579	30.8124	25.0976	27.7919	28.7559	26.3768	25.6081
	29.1228	28.0187	31.0504	25.141	27.8239	28.9389	26.3557	25.6605
	29.4737	28.1005	31.2987	25.1831	27.846	29.0065	26.3436	25.6356
	29.8246	28.214	31.5386	25.2194	27.8651	29.1714	26.2917	25.819
	30.1754	28.3335	31.7883	25.2568	27.8878	29.3098	26.2517	26.0311
	30.5263	28.4675	32.0258	25.288	27.9088	29.436	26.211	26.0734
	30.8772	28.558	32.1503	25.2734	27.9426	29.5565	26.1888	26.1051
	31.2281	28.6118	32.3638	25.3056	27.9724	29.6617	26.221	26.1419
	31.5789	28.6237	32.4853	25.3379	28.0025	29.7645	26.2525	26.1872
	31.9298	28.643	32.5838	25.3707	28.0217	29.8668	26.2843	26.2267
	32.2807	28.6875	32.7545	25.4022	28.0477	29.1771	26.3161	26.2226
	32.6316	28.736	32.9259	25.4356	28.0658	29.3989	26.3494	26.2793
	32.9825	28.7868	33.0823	25.4711	28.0883	29.5863	26.3794	26.3561
	33.3333	28.8431	33.2151	25.5064	28.091	29.7064	26.41	26.4138
	33.6842	28.9552	33.2677	25.5429	28.1046	29.8254	26.4399	26.4525
	34.0351	29.0659	33.2982	25.5737	28.1203	30.0212	26.4737	26.5675
	34.386	29.1686	33.248	25.6069	28.1411	30.1259	26.5032	26.6014
	34.7368	29.2718	33.2655	25.6422	28.1572	30.3022	26.5312	26.6467
	35.0877	29.3559	33.2547	25.6724	28.1821	30.4605	26.5625	26.6763
	35.4386	29.4327	33.3137	25.6907	28.198	30.6138	26.5885	26.7193
	35.7895	29.4922	33.3546	25.7048	28.2143	30.7395	26.6051	26.782
	36.1404	29.5391	33.385	25.745	28.2334	30.8469	26.6188	26.8315
	36.4912	29.5723	33.3336	25.7594	28.2488	30.9463	26.626	26.9161
	36.8421	29.5997	33.3258	25.7776	28.2611	31.0405	26.6312	26.9671
	37.193	29.6157	33.2428	25.7899	28.2678	31.1158	26.6519	27.0164
	37.5439	29.6189	33.1449	25.8018	28.2723	31.1737	26.669	27.0619
	37.8947	29.611	33.0259	25.8151	28.2707	31.2309	26.6757	27.1172
	38.2456	29.5948	32.8881	25.8269	28.2724	31.2636	26.6821	27.1736
	38.5965	29.5595	32.7952	25.834	28.2651	31.2833	26.6866	27.224
	38.9474	29.5187	32.6631	25.8414	28.2692	31.2785	26.6911	27.3146
	39.2982	29.472	32.5416	25.8445	28.2771	31.2762	26.6968	27.3681
	39.6491	29.4198	32.4172	25.8418	28.2802	31.2461	26.7012	27.4238
	40	29.3577	32.2266	25.8449	28.2782	31.1989	26.7708	27.5104
	40.3509	29.2922	32.0221	25.8476	28.282	31.1497	26.7714	27.5914
	40.7018	29.2197	31.838	25.8491	28.2781	31.0685	26.7848	27.6461
	41.0526	29.1425	31.6641	25.8492	28.2754	30.973	26.7955	27.7098
	41.4035	29.0601	31.3734	25.8462	28.2651	30.8566	26.821	27.7631
	41.7544	28.9726	31.2221	25.844	28.2655	30.7366	26.847	27.8236
	42.1053	28.8733	31.0654	25.8405	28.263	30.6016	26.859	27.8546
	42.4561	28.7783	30.9328	25.8355	28.2622	30.4296	26.8761	27.8816
	42.807	28.672	30.793	25.8328	28.2538	30.2676	26.8982	27.9155
	43.1579	28.3071	30.6508	25.8252	28.2258	30.0729	26.9116	27.9013
	43.5088	28.2459	30.5098	25.8121	28.2159	29.8621	26.9045	27.9401
	43.8596	28.1853	30.3714	25.8047	28.207	29.6632	26.9136	27.9611
	44.2105	28.1218	30.2349	25.7952	28.1954	29.4288	26.9304	27.979
	44.5614	28.0564	30.0764	25.7749	28.1772	29.1711	26.9416	28.0135
	44.9123	27.9891	29.8897	25.765	28.1575	29.8218	26.9565	28.0304
	45.2632	27.9169	29.7013	25.7547	28.1359	29.6937	26.9581	28.0614
	45.614	27.8427	29.5282	25.7435	28.1122	29.5843	26.9678	28.0894
	45.9649	27.7703	29.3569	25.7312	28.0876	29.4213	26.9755	28.1213
	46.3158	27.6985	29.1955	25.7172	28.0742	29.259	26.9827	28.0295
	46.6667	27.6273	29.0332	25.7021	28.0453	29.0791	26.9978	28.0452
	47.0175	27.5552	28.8919	25.6851	28.0162	28.86	26.98	28.0325
	47.3684	27.4881	28.7546	25.6692	27.9857	28.6567	26.9927	28.0175
	47.7193	27.4212	28.6247	25.6449	27.9592	28.4524	26.9996	27.9629
	48.0702	27.3574	28.5104	25.627	27.9317	28.236	27.0064	27.9388
	48.4211	27.2975	28.4273	25.6128	27.8921	28.0016	27.0136	27.9136
	48.7719	27.237	28.3633	25.5975	27.8644	28.6724	27.02	27.8924
	49.1228	27.1802	28.2898	25.571	27.9267	28.5493	27.0274	27.8769
	49.4737	27.158	28.2258	25.5504	27.9151	28.4973	27.0247	27.8769
	49.8246	27.1385	28.1651	25.53	27.9038	28.4448	27.0213	27.877
	50.1754	27.1215	28.1072	25.5097	27.8927	28.3921	27.0172	27.877
	50.5263	27.1066	28.0518	25.4896	27.8818	28.339	27.0124	27.8769
	50.8772	27.0936	27.9986	25.4699	27.8712	28.2855	27.0071	27.8767
	51.2281	27.082	27.9472	25.4505	27.8608	28.2317	27.0012	27.8764
	51.5789	27.0715	27.8972	25.4317	27.8508	28.1776	26.9949	27.8758
	51.9298	27.0619	27.8484	25.4134	27.841	28.1231	26.988	27.8749
	52.2807	27.0529	27.8003	25.3958	27.8315	28.0683	26.9808	27.8736
	52.6316	27.0441	27.7525	25.3789	27.8223	28.0131	26.9732	27.872
	52.9825	27.0351	27.7048	25.3629	27.8134	27.9576	26.9653	27.87
	53.3333	27.0258	27.6568	25.3478	27.8049	27.9017	26.9571	27.8674
	53.6842	27.0157	27.6082	25.3336	27.7967	27.8455	26.9486	27.8643
	54.0351	27.0046	27.5585	25.3206	27.7888	27.7889	26.94	27.8605
	54.386	26.9921	27.5075	25.3087	27.7813	27.732	26.9312	27.8562
	54.7368	26.9779	27.4547	25.2981	27.7742	27.6747	26.9223	27.8511
	55.0877	26.9616	27.3999	25.2887	27.7674	27.6171	26.9134	27.8452
	55.4386	26.9431	27.3426	25.2809	27.761	27.5592	26.9044	27.8385
	55.7895	26.9219	27.2826	25.2745	27.7551	27.5009	26.8955	27.831
	56.1404	26.8978	27.2195	25.2696	27.7495	27.4423	26.8866	27.8225
	56.4912	26.8704	27.1528	25.2665	27.7443	27.3833	26.8779	27.8131
	56.8421	26.8394	27.0824	25.2651	27.7396	27.324	26.8693	27.8026
	57.193	26.8045	27.0077	25.2655	27.7353	27.2643	26.861	27.7911
	57.5439	26.7653	26.9286	25.2679	27.7315	27.2043	26.8529	27.7784
	57.8947	26.7216	26.8445	25.2723	27.7281	27.1439	26.8451	27.7645
	58.2456	26.6731	26.7552	25.2787	27.7252	27.0832	26.8376	27.7494
	58.5965	26.6193	26.6603	25.2873	27.7227	27.0221	26.8306	27.733
	58.9474	26.5601	26.5595	25.2982	27.7208	26.9607	26.8239	27.7153
	59.2982	26.495	26.4524	25.3114	27.7193	26.899	26.8178	27.6962
	59.6491	26.4238	26.3386	25.3271	27.7184	26.8369	26.8121	27.6756

## Sheet: Figure 6a
Figure 6a
	BTO_thickness (u.c.)	a_500C_4uc	a_565C_3uc	c_500C_4uc	c_565C_3uc
	8.8	3.97184	3.95913	4.17136	4.15173
	9.33333	3.97173	3.95619	4.14292	4.14863
	9.86667	3.97179	3.95325	4.15867	4.1424
	10.4	3.97188	3.95331	4.18093	4.15814
	10.9333	3.97177	3.94744	4.15236	4.14565
	11.4667	3.97174	3.96209	4.14606	4.16115
	12	3.97177	3.95621	4.15236	4.15178
	12.5333	3.97179	3.97077	4.15867	4.12957
	13.0667	3.97186	3.96791	4.17774	4.14842
	13.6	3.97179	3.97672	4.15867	4.14511
	14.1333	3.97177	3.97374	4.15236	4.13576
	14.6667	3.97184	3.9826	4.17136	4.1356
	15.2	3.97184	3.97669	4.17136	4.13571
	15.7333	3.97175	3.97665	4.1492	4.12634
	16.2667	3.97177	3.99148	4.15236	4.13231
	16.8	3.97179	3.9885	4.15867	4.12924
	17.3333	3.97177	3.97961	4.15236	4.12941
	17.8667	3.97182	3.99439	4.16501	4.1167
	18.4	3.97178	3.99441	4.15551	4.1198
	18.9333	3.97183	3.9974	4.16818	4.12285
	19.4667	3.97179	4.00629	4.15867	4.10412
	20	3.97178	4.00036	4.15551	4.11659
	20.5333	3.97177	4.00332	4.15236	4.11034
	21.0667	3.97178	4.01529	4.15551	4.10395
	21.6	3.97469	4.02132	4.14601	4.10385
	22.1333	3.97178	4.01529	4.15551	4.10395
	22.6667	3.9747	4.00034	4.14915	4.11349
	23.2	3.97178	4.01229	4.15551	4.10401
	23.7333	3.97177	4.00928	4.15236	4.10406
	24.2667	3.97469	4.01229	4.14601	4.10401
	24.8	3.97177	4.02127	4.15236	4.09155
	25.3333	3.98646	4.01525	4.13325	4.09473
	25.8667	3.98938	4.02429	4.12074	4.0915
	26.4	3.98942	4.0243	4.13008	4.09457
	26.9333	3.98347	4.0213	4.12707	4.09769
	27.4667	4.01322	4.03033	4.10483	4.08833
	28	4.01021	4.02433	4.10489	4.10071
	28.5333	4.0252	4.02127	4.0862	4.09155
	29.0667	4.01023	4.02428	4.10797	4.08844
	29.6	4.03123	4.02732	4.07998	4.09144
	30.1333	4.04338	4.02428	4.07368	4.08844
	30.6667	4.04033	4.02127	4.07373	4.09155
	31.2	4.04035	4.0273	4.07982	4.08838
	31.7333	4.04944	4.0273	4.06145	4.08838
	32.2667	4.0556	4.0303	4.06739	4.08222
	32.8	4.05556	4.03337	4.05833	4.08827
	33.3333	4.05557	4.03638	4.06134	4.08211
	33.8667	4.05252	4.03637	4.06442	4.07906
	34.4	4.05556	4.03333	4.05833	4.07912
	34.9333	4.05556	4.03335	4.05833	4.08522
	35.4667	4.05252	4.03639	4.06442	4.08516
	36	4.05556	4.0303	4.05833	4.08222
	36.5333	4.05554	4.03335	4.05531	4.08522
	37.0667	4.06787	4.03938	4.05509	4.07292
	37.6	4.06787	4.0394	4.05509	4.07596
	38.1333	4.06481	4.03638	4.06118	4.08211
	38.6667	4.06171	4.03938	4.05822	4.07292
	39.2	4.06478	4.03637	4.05515	4.07906
	39.7333	4.07403	4.03638	4.04897	4.08211
	40.2667	4.07403	4.0394	4.04897	4.07596
	40.8	4.06785	4.04243	4.05208	4.07287
	41.3333	4.06787	4.03938	4.05509	4.07292
	41.8667	4.06787	4.04549	4.05509	4.07281
	42.4	4.06785	4.04854	4.05208	4.07276
	42.9333	4.07096	4.0455	4.05504	4.07585
	43.4667	4.06787	4.04549	4.05509	4.07281
	44	4.07403	4.04856	4.04897	4.0758
	44.5333	4.07403	4.04243	4.04897	4.07287
	45.0667	4.07402	4.04549	4.04597	4.07281
	45.6	4.07403	4.04856	4.04897	4.0758
	46.1333	4.08021	4.04856	4.04286	4.0758
	46.6667	4.08024	4.04854	4.04886	4.07276
	47.2	4.07403	4.04854	4.04897	4.07276
	47.7333	4.08023	4.05161	4.04586	4.0727
	48.2667	4.07403	4.04549	4.04897	4.07281
	48.8	4.07713	4.04549	4.04891	4.07281
	49.3333	4.08331	4.05161	4.03981	4.0727
	49.8667	4.08021	4.04854	4.04286	4.07276
	50.4	4.08644	4.04854	4.04275	4.07276
	50.9333	4.08333	4.05158	4.0428	4.06664
	51.4667	4.08643	4.05158	4.03976	4.06664
	52	4.08021	4.05158	4.04286	4.06664
	52.5333	4.08021	4.05158	4.04286	4.06664
	53.0667	4.08333	4.05159	4.0428	4.06967
	53.6	4.08955	4.05465	4.0397	4.06658
	54.1333	4.08333	4.05158	4.0428	4.06664
	54.6667	4.08333	4.05465	4.0428	4.06658
	55.2	4.08021	4.05463	4.04286	4.06356
	55.7333	4.08643	4.05771	4.03976	4.0635
	56.2667	4.08646	4.05463	4.04575	4.06356
	56.8	4.08643	4.05465	4.03976	4.06658
	57.3333	4.09268	4.05463	4.03965	4.06356
	57.8667	4.08955	4.05463	4.0397	4.06356
	58.4	4.09268	4.05771	4.03965	4.0635
	58.9333	4.08643	4.05463	4.03976	4.06356
	59.4667	4.08643	4.05463	4.03976	4.06356

## Sheet: Figure 6b
Figure 6b
	BTO_thickness (u.c.)	Areas_500C_4uc (a.u.)	Areas_565C_3uc (a.u.)
	8.53333	0	0
	9.06667	0	125
	9.6	0	397
	10.1333	0	609
	10.6667	15	806
	11.2	80	1046
	11.7333	153	1255
	12.2667	91	1487
	12.8	191	1667
	13.3333	266	1829
	13.8667	371	1985
	14.4	469	2142
	14.9333	590	2280
	15.4667	692	2407
	16	808	2499
	16.5333	920	2625
	17.0667	1041	2721
	17.6	1163	2757
	18.1333	1280	2875
	18.6667	1425	2923
	19.2	1565	2986
	19.7333	1705	3034
	20.2667	1838	3119
	20.8	1982	3146
	21.3333	2126	3196
	21.8667	2290	3245
	22.4	2417	3309
	22.9333	2559	3319
	23.4667	2716	3360
	24	2825	3402
	24.5333	2932	3416
	25.0667	3050	3473
	25.6	3156	3492
	26.1333	3265	3505
	26.6667	3334	3559
	27.2	3429	3601
	27.7333	3514	3591
	28.2667	3588	3603
	28.8	3609	3605
	29.3333	3712	3631
	29.8667	3766	3606
	30.4	3775	3647
	30.9333	3839	3665
	31.4667	3888	3656
	32	3964	3680
	32.5333	3995	3693
	33.0667	3994	3719
	33.6	4040	3723
	34.1333	4073	3744
	34.6667	4087	3756
	35.2	4133	3770
	35.7333	4150	3800
	36.2667	4174	3820
	36.8	4243	3842
	37.3333	4242	3848
	37.8667	4260	3880
	38.4	4295	3864
	38.9333	4309	3901
	39.4667	4332	3950
	40	4331	3898
	40.5333	4352	3894
	41.0667	4371	3959
	41.6	4389	3964
	42.1333	4406	3962
	42.6667	4427	3935
	43.2	4445	3960
	43.7333	4469	3968
	44.2667	4458	3952
	44.8	4481	3997
	45.3333	4487	3956
	45.8667	4516	3987
	46.4	4538	4011
	46.9333	4552	4020
	47.4667	4566	4057
	48	4581	4080
	48.5333	4612	4083
	49.0667	4635	4098
	49.6	4655	4120
	50.1333	4654	4114
	50.6667	4702	4144
	51.2	4717	4135
	51.7333	4723	4150
	52.2667	4749	4161
	52.8	4754	4198
	53.3333	4769	4236
	53.8667	4777	4240
	54.4	4814	4244
	54.9333	4831	4312
	55.4667	4842	4285
	56	4856	4307
	56.5333	4866	4322
	57.0667	4888	4304
	57.6	4889	4333
	58.1333	4877	4333
	58.6667	4886	4334
	59.2	4939	4352

## Sheet: Figure 6e
Figure 6e
	BTO_thickness (u.c.)	Qx of Process 1 (Å-1)	Qx of Process 2 (Å-1)
	18.3333	1.59274	1.58987
	18.5167	1.59217	1.58987
	18.7	1.59389	1.58987
	18.8833	1.59389	1.58987
	19.0667	1.59389	1.58987
	19.25	1.59274	1.58987
	19.4333	1.59389	1.58987
	19.6167	1.58987	1.58987
	19.8	1.59159	1.58987
	19.9833	1.59102	1.58987
	20.1667	1.59102	1.58987
	20.35	1.58987	1.59159
	20.5333	1.58987	1.58987
	20.7167	1.58987	1.58987
	20.9	1.59045	1.58987
	21.0833	1.58987	1.58987
	21.2667	1.5893	1.58987
	21.45	1.58987	1.59331
	21.6333	1.58987	1.59159
	21.8167	1.5893	1.59446
	22	1.58815	1.59331
	22.1833	1.58873	1.59446
	22.3667	1.58873	1.59446
	22.55	1.58873	1.59446
	22.7333	1.58758	1.59446
	22.9167	1.58758	1.59331
	23.1	1.58758	1.59159
	23.2833	1.58758	1.59159
	23.4667	1.58701	1.59159
	23.65	1.58701	1.59102
	23.8333	1.58701	1.59159
	24.0167	1.58701	1.59159
	24.2	1.58529	1.59159
	24.3833	1.58643	1.59159
	24.5667	1.58586	1.59102
	24.75	1.58643	1.58987
	24.9333	1.58471	1.58987
	25.1167	1.58529	1.5893
	25.3	1.58471	1.58873
	25.4833	1.58529	1.58873
	25.6667	1.58529	1.58873
	25.85	1.58529	1.58873
	26.0333	1.58471	1.58873
	26.2167	1.58529	1.58873
	26.4	1.58529	1.58873
	26.5833	1.58356	1.58873
	26.7667	1.58356	1.58758
	26.95	1.58356	1.58873
	27.1333	1.58242	1.58758
	27.3167	1.58356	1.58758
	27.5	1.58356	1.58758
	27.6833	1.58184	1.58643
	27.8667	1.58299	1.58758
	28.05	1.58299	1.58758
	28.2333	1.58242	1.58643
	28.4167	1.58242	1.58643
	28.6	1.58127	1.58643
	28.7833	1.58242	1.58643
	28.9667	1.5807	1.58643
	29.15	1.58012	1.58643
	29.3333	1.58184	1.58643
	29.5167	1.58184	1.58643
	29.7	1.58184	1.58643
	29.8833	1.57955	1.58529
	30.0667	1.57955	1.58529
	30.25	1.58127	1.58529
	30.4333	1.58184	1.58529
	30.6167	1.58012	1.58471
	30.8	1.58184	1.58529
	30.9833	1.57955	1.58529
	31.1667	1.58242	1.58471
	31.35	1.58012	1.58529
	31.5333	1.58184	1.58471
	31.7167	1.58012	1.58356
	31.9	1.57955	1.58299
	32.0833	1.58184	1.58356
	32.2667	1.58012	1.58299
	32.45	1.57955	1.58356
	32.6333	1.57955	1.58356
	32.8167	1.57955	1.58299
	33	1.57955	1.58299
	33.1833	1.57955	1.58299
	33.3667	1.58012	1.58356
	33.55	1.58012	1.58299
	33.7333	1.57955	1.58127
	33.9167	1.57955	1.58299
	34.1	1.57955	1.58299
	34.2833	1.58012	1.5807
	34.4667	1.57955	1.58184
	34.65	1.57955	1.58127
	34.8333	1.57955	1.5807
	35.0167	1.57955	1.5807
	35.2	1.57898	1.5807
	35.3833	1.57726	1.58127
	35.5667	1.57726	1.5807
	35.75	1.57783	1.58127
	35.9333	1.57898	1.5807
	36.1167	1.5784	1.5807
	36.3	1.57726	1.5807
	36.4833	1.57898	1.58127
	36.6667	1.57611	1.5807
	36.85	1.57783	1.58012
	37.0333	1.57783	1.58127
	37.2167	1.57783	1.5807
	37.4	1.57726	1.58012
	37.5833	1.57783	1.5807
	37.7667	1.57726	1.58012
	37.95	1.57611	1.57955
	38.1333	1.57783	1.58012
	38.3167	1.57783	1.5807
	38.5	1.57611	1.57955
	38.6833	1.57726	1.57955
	38.8667	1.57611	1.5784
	39.05	1.57554	1.5807
	39.2333	1.57668	1.57783
	39.4167	1.57554	1.57783
	39.6	1.57668	1.58012
	39.7833	1.57611	1.57783
	39.9667	1.57668	1.57783
	40.15	1.57554	1.57783
	40.3333	1.57611	1.5784
	40.5167	1.57611	1.57783
	40.7	1.57496	1.57783
	40.8833	1.57611	1.5784
	41.0667	1.57496	1.57783
	41.25	1.57496	1.57783
	41.4333	1.57611	1.57783
	41.6167	1.57496	1.5784
	41.8	1.57496	1.57783
	41.9833	1.57496	1.57783
	42.1667	1.57496	1.57783
	42.35	1.57496	1.57726
	42.5333	1.57496	1.57668
	42.7167	1.57496	1.57783
	42.9	1.57554	1.57668
	43.0833	1.57554	1.57783
	43.2667	1.57496	1.57783
	43.45	1.57382	1.57726
	43.6333	1.57496	1.57668
	43.8167	1.57439	1.57783
	44	1.57611	1.57668
	44.1833	1.57382	1.57554
	44.3667	1.57496	1.57668
	44.55	1.57496	1.57668
	44.7333	1.57496	1.57668
	44.9167	1.57324	1.57668
	45.1	1.57324	1.57668
	45.2833	1.57382	1.57554
	45.4667	1.57267	1.57668
	45.65	1.57439	1.57668
	45.8333	1.57496	1.57668
	46.0167	1.57324	1.57554
	46.2	1.57496	1.57611
	46.3833	1.57267	1.57611
	46.5667	1.57382	1.57554
	46.75	1.57382	1.57554
	46.9333	1.57324	1.57554
	47.1167	1.5721	1.57554
	47.3	1.57324	1.57554
	47.4833	1.57324	1.57554
	47.6667	1.57496	1.57668
	47.85	1.57267	1.57554
	48.0333	1.57267	1.57554
	48.2167	1.57267	1.57554
	48.4	1.57324	1.57554
	48.5833	1.57267	1.57554
	48.7667	1.5721	1.57554
	48.95	1.5721	1.57554
	49.1333	1.57267	1.57554
	49.3167	1.57267	1.57554
	49.5	1.57267	1.57554
	49.6833	1.57267	1.57554
	49.8667	1.57267	1.57554
	50.05	1.57267	1.57439
	50.2333	1.57267	1.57439
	50.4167	1.5721	1.57439
	50.6	1.5721	1.57382
	50.7833	1.57267	1.57439
	50.9667	1.57324	1.57439
	51.15	1.57267	1.57439
	51.3333	1.5721	1.57439
	51.5167	1.5721	1.57382
	51.7	1.57152	1.57439
	51.8833	1.57152	1.57382
	52.0667	1.5721	1.57382
	52.25	1.57267	1.57439
	52.4333	1.57267	1.57439
	52.6167	1.5721	1.57439
	52.8	1.57267	1.57382
	52.9833	1.5721	1.57439
	53.1667	1.57095	1.57382
	53.35	1.57095	1.57382
	53.5333	1.5698	1.57382
	53.7167	1.57267	1.57382
	53.9	1.57267	1.57267
	54.0833	1.57038	1.57267
	54.2667	1.5698	1.57382
	54.45	1.57152	1.57382
	54.6333	1.57095	1.57382
	54.8167	1.57038	1.57267
	55	1.57152	1.57267
	55.1833	1.57095	1.57267
	55.3667	1.5698	1.57267
	55.55	1.57038	1.57267
	55.7333	1.57038	1.57267
	55.9167	1.57095	1.57267
	56.1	1.57152	1.57267

## Sheet: Figure 6f
Figure 6f
	BTO_thickness (u.c.)	Qx of Process 1 (Å-1)	Qx of Process 2 (Å-1)
	18.3333	1.58065	1.58926
	18.5167	1.58065	1.59442
	18.7	1.58008	1.59212
	18.8833	1.58008	1.59442
	19.0667	1.57951	1.59212
	19.25	1.57664	1.59212
	19.4333	1.57721	1.59212
	19.6167	1.57664	1.59212
	19.8	1.57492	1.58926
	19.9833	1.57435	1.58926
	20.1667	1.57664	1.58926
	20.35	1.57664	1.58926
	20.5333	1.57435	1.58926
	20.7167	1.57377	1.58926
	20.9	1.5732	1.58926
	21.0833	1.57148	1.58926
	21.2667	1.57263	1.58926
	21.45	1.57263	1.58926
	21.6333	1.57205	1.58926
	21.8167	1.57435	1.58926
	22	1.57205	1.58926
	22.1833	1.57091	1.58696
	22.3667	1.57377	1.58696
	22.55	1.57205	1.58639
	22.7333	1.57091	1.58696
	22.9167	1.57091	1.58352
	23.1	1.57033	1.58352
	23.2833	1.57091	1.58352
	23.4667	1.57091	1.58352
	23.65	1.56804	1.58352
	23.8333	1.56918	1.58352
	24.0167	1.57033	1.5818
	24.2	1.56976	1.5818
	24.3833	1.56861	1.58123
	24.5667	1.57091	1.58123
	24.75	1.57033	1.58123
	24.9333	1.56746	1.58123
	25.1167	1.56918	1.58123
	25.3	1.57033	1.58123
	25.4833	1.56976	1.58123
	25.6667	1.56918	1.57951
	25.85	1.57091	1.58123
	26.0333	1.57091	1.58123
	26.2167	1.57148	1.58123
	26.4	1.56689	1.57721
	26.5833	1.56804	1.57721
	26.7667	1.56804	1.57721
	26.95	1.56746	1.57721
	27.1333	1.57091	1.57721
	27.3167	1.56976	1.57721
	27.5	1.56689	1.57721
	27.6833	1.56746	1.57721
	27.8667	1.56689	1.57549
	28.05	1.56632	1.57549
	28.2333	1.56861	1.57263
	28.4167	1.56804	1.57549
	28.6	1.57091	1.57205
	28.7833	1.56574	1.57263
	28.9667	1.56632	1.57205
	29.15	1.57033	1.57205
	29.3333	1.57033	1.57205
	29.5167	1.56689	1.57205
	29.7	1.56689	1.57263
	29.8833	1.57033	1.57205
	30.0667	1.56976	1.57205
	30.25	1.56689	1.57205
	30.4333	1.56976	1.57205
	30.6167	1.56689	1.57205
	30.8	1.56861	1.57205
	30.9833	1.56632	1.57205
	31.1667	1.56574	1.56976
	31.35	1.56746	1.56976
	31.5333	1.56574	1.56976
	31.7167	1.56689	1.57091
	31.9	1.56689	1.56976
	32.0833	1.56574	1.56976
	32.2667	1.56574	1.56976
	32.45	1.56746	1.56976
	32.6333	1.56746	1.56976
	32.8167	1.56574	1.56976
	33	1.56632	1.56976
	33.1833	1.56517	1.56976
	33.3667	1.56861	1.56976
	33.55	1.56746	1.56976
	33.7333	1.56517	1.56746
	33.9167	1.56632	1.56746
	34.1	1.5646	1.56632
	34.2833	1.56632	1.56976
	34.4667	1.56517	1.56746
	34.65	1.56574	1.56746
	34.8333	1.56574	1.56746
	35.0167	1.56574	1.56574
	35.2	1.56517	1.56746
	35.3833	1.56517	1.56574
	35.5667	1.5646	1.56574
	35.75	1.56517	1.56574
	35.9333	1.56288	1.56574
	36.1167	1.56345	1.56574
	36.3	1.56574	1.56574
	36.4833	1.5646	1.56574
	36.6667	1.56345	1.56574
	36.85	1.5646	1.56574
	37.0333	1.56288	1.56574
	37.2167	1.56345	1.56574
	37.4	1.5646	1.56574
	37.5833	1.56288	1.56574
	37.7667	1.56345	1.56574
	37.95	1.56288	1.56574
	38.1333	1.56173	1.56574
	38.3167	1.56173	1.56574
	38.5	1.56288	1.56574
	38.6833	1.56345	1.56574
	38.8667	1.56288	1.56574
	39.05	1.56345	1.5623
	39.2333	1.56288	1.5623
	39.4167	1.56173	1.5623
	39.6	1.56058	1.5623
	39.7833	1.56116	1.5623
	39.9667	1.56001	1.5623
	40.15	1.56058	1.5623
	40.3333	1.56116	1.5623
	40.5167	1.56058	1.5623
	40.7	1.56116	1.5623
	40.8833	1.55944	1.5623
	41.0667	1.56173	1.5623
	41.25	1.56116	1.5623
	41.4333	1.56058	1.5623
	41.6167	1.56058	1.5623
	41.8	1.56058	1.5623
	41.9833	1.56173	1.5623
	42.1667	1.56001	1.5623
	42.35	1.56116	1.5623
	42.5333	1.56001	1.5623
	42.7167	1.56173	1.5623
	42.9	1.55886	1.5623
	43.0833	1.55944	1.5623
	43.2667	1.55829	1.5623
	43.45	1.56058	1.5623
	43.6333	1.55829	1.5623
	43.8167	1.56001	1.5623
	44	1.55944	1.5623
	44.1833	1.55886	1.5623
	44.3667	1.55944	1.5623
	44.55	1.56001	1.5623
	44.7333	1.55886	1.5623
	44.9167	1.55944	1.5623
	45.1	1.55829	1.5623
	45.2833	1.55829	1.5623
	45.4667	1.55886	1.5623
	45.65	1.55829	1.5623
	45.8333	1.55944	1.56001
	46.0167	1.55886	1.56001
	46.2	1.55886	1.56116
	46.3833	1.55886	1.56001
	46.5667	1.55829	1.56001
	46.75	1.55829	1.56001
	46.9333	1.55829	1.56001
	47.1167	1.55829	1.56001
	47.3	1.56001	1.56001
	47.4833	1.55714	1.56001
	47.6667	1.55829	1.56001
	47.85	1.55886	1.56001
	48.0333	1.55886	1.56001
	48.2167	1.55829	1.56001
	48.4	1.55886	1.56001
	48.5833	1.55829	1.56001
	48.7667	1.55829	1.56001
	48.95	1.55829	1.56001
	49.1333	1.55829	1.56001
	49.3167	1.55886	1.56001
	49.5	1.55829	1.56001
	49.6833	1.55944	1.56001
	49.8667	1.55886	1.56001
	50.05	1.55944	1.56001
	50.2333	1.55829	1.56001
	50.4167	1.56001	1.56001
	50.6	1.55829	1.56001
	50.7833	1.55886	1.56001
	50.9667	1.55714	1.56001
	51.15	1.55944	1.56001
	51.3333	1.55714	1.56001
	51.5167	1.55714	1.56001
	51.7	1.55714	1.56001
	51.8833	1.55714	1.56001
	52.0667	1.55886	1.56001
	52.25	1.55886	1.56001
	52.4333	1.55829	1.56001
	52.6167	1.55829	1.55886
	52.8	1.55714	1.55829
	52.9833	1.55886	1.55886
	53.1667	1.55714	1.55886
	53.35	1.55714	1.55829
	53.5333	1.55829	1.55829
	53.7167	1.55886	1.55886
	53.9	1.55772	1.55829
	54.0833	1.55714	1.55829
	54.2667	1.55886	1.55829
	54.45	1.55714	1.55829
	54.6333	1.55829	1.55829
	54.8167	1.55772	1.55829
	55	1.55829	1.55829
	55.1833	1.556	1.55829
	55.3667	1.55886	1.55886
	55.55	1.55829	1.55829
	55.7333	1.55886	1.55829
	55.9167	1.55772	1.55829
	56.1	1.55772	1.55829

## Sheet: Supplementary Figure 1
Supplementary Figure 1
	2θ (°)	Intensity_475C (a.u.)	Intensity_550C (a.u.)	Intensity_565C (a.u.)
	20.5	2.0333	60.6	53.6
	20.51	1.3333	64.8	53.8
	20.52	1.7667	64.2	47.6
	20.53	2.1667	66.2	56.2
	20.54	1.7	60.6	54
	20.55	2.1	60	53
	20.56	1.5667	66.4	53
	20.57	1.9667	59.6	44.4
	20.58	1.9667	53.2	51.4
	20.59	1.4333	59.2	51.6
	20.6	1.9333	56.6	52.8
	20.61	1.5333	56.2	46.8
	20.62	1.5	57.2	51.8
	20.63	1.8333	57.6	50.6
	20.64	2	56.2	44.6
	20.65	1.7	61.8	46
	20.66	1.8667	54.2	49.8
	20.67	2.3333	60.6	49.2
	20.68	2.4	52.8	52.8
	20.69	2	57.6	58.2
	20.7	2.6	64.2	51.2
	20.71	2.2667	55.6	52.6
	20.72	2.2	55.2	63.8
	20.73	2.3333	60.4	58.8
	20.74	2.4333	63	68.2
	20.75	2.5667	69.8	76.4
	20.76	3.0667	69.2	73.8
	20.77	3.1667	72	71.8
	20.78	3.3667	90	72
	20.79	3.8	78	93
	20.8	3.9333	92	87.6
	20.81	3.2	94.4	93.4
	20.82	3.4333	93.6	95.2
	20.83	3.4333	102.6	98.6
	20.84	4.1333	112.4	105.6
	20.85	3.7667	113.8	103.4
	20.86	3.9667	121.2	124.8
	20.87	4.8	127.8	125.6
	20.88	5.0667	139.4	137
	20.89	4.5667	140.6	127.8
	20.9	5.0667	145.6	140.6
	20.91	5.1667	149.2	133
	20.92	5.6667	150	125.8
	20.93	5.6	163.2	137.6
	20.94	5.6667	156.6	143
	20.95	5.4	163.4	139.8
	20.96	5.8667	153.2	152.6
	20.97	5.6667	168	145.6
	20.98	5.8333	168.8	140.4
	20.99	5.4333	169	141.4
	21	6.5667	169.6	128.4
	21.01	5.7333	163.2	134.2
	21.02	6.1667	157.6	126
	21.03	5.9667	167.4	119.4
	21.04	5.6	159.2	111.2
	21.05	5.8667	167.4	110
	21.06	6.8667	149.2	95.6
	21.07	5.8333	163.2	103.6
	21.08	6.1333	150.6	102.4
	21.09	5.3	147.8	98.8
	21.1	6.2667	145.6	104.4
	21.11	5.8	130.8	86.2
	21.12	6.1667	133.6	80.8
	21.13	5.7	129.8	83.2
	21.14	6.0667	128.8	77.6
	21.15	5.8	134.4	78
	21.16	5.8	117.2	94.6
	21.17	6.4667	129.2	82.8
	21.18	7.2333	129.4	85
	21.19	7.1667	123.2	92.8
	21.2	7.7667	140	99
	21.21	8.1	134.8	105.2
	21.22	8.1333	133.4	110.2
	21.23	8.8667	139.2	116
	21.24	8.7333	161.4	136.8
	21.25	8.6667	168.2	143.4
	21.26	10.467	189.6	169.4
	21.27	10.7	194.2	194
	21.28	11.333	212.2	212.6
	21.29	13	230.4	231.6
	21.3	11.2	264.6	262
	21.31	12.4	294	290.6
	21.32	13.767	319	329
	21.33	12.767	362.8	367.4
	21.34	13.6	379.4	421.8
	21.35	15.067	422	466.2
	21.36	15.3	451.8	505.6
	21.37	15.667	494	555.6
	21.38	15.333	542.6	613
	21.39	15.067	614.2	649.8
	21.4	14.833	609.2	736
	21.41	15.8	683	779.8
	21.42	15.733	688.6	819
	21.43	15.967	763.6	855.6
	21.44	14.2	812.8	903.8
	21.45	16.367	874	972.2
	21.46	14.9	883.4	1037.8
	21.47	14.633	905.6	1045.2
	21.48	13.7	986.4	1094.6
	21.49	13.267	1013.6	1109.4
	21.5	13.167	1018	1133.8
	21.51	12.667	1041	1165.2
	21.52	11.867	1073.6	1158.2
	21.53	12.8	1073.6	1147.6
	21.54	10.933	1093.4	1154.6
	21.55	9.7333	1101.4	1142.6
	21.56	10.6	1066.4	1141.6
	21.57	9.0667	1087.4	1101.4
	21.58	10.433	1084.4	1091.4
	21.59	9.6	1096.2	1080.2
	21.6	8	1096.4	1055.6
	21.61	8.1	1047.4	1044.6
	21.62	8.3667	1063.6	1014.2
	21.63	8.4333	1071.2	1012.6
	21.64	8.2	1057.2	996.2
	21.65	8.8	1048.6	982.6
	21.66	8.5	1053.4	1000
	21.67	9.6	1030.6	977.6
	21.68	9.7	1037.6	993
	21.69	11.033	1047.4	1040.8
	21.7	10.867	1072.4	1016.8
	21.71	11.067	1089	1045.6
	21.72	11.767	1125.2	1071
	21.73	13.067	1122.8	1071.4
	21.74	12.967	1194.4	1109.4
	21.75	12.633	1148.8	1160
	21.76	14	1195.2	1182
	21.77	13.167	1205.8	1185
	21.78	15.033	1215.4	1184
	21.79	14.967	1233.4	1187.6
	21.8	17	1232.8	1211.4
	21.81	16.233	1215.2	1214.2
	21.82	16.033	1201.4	1194.8
	21.83	16.433	1172.4	1164.6
	21.84	17.133	1138.2	1108.4
	21.85	16.033	1111.4	1096.8
	21.86	15.233	1037.8	1026.6
	21.87	15.967	964.4	975.4
	21.88	14.3	919.8	891.6
	21.89	15.433	836.4	842
	21.9	13.2	756	778.6
	21.91	12.967	664.2	688.6
	21.92	11.3	589.2	611
	21.93	10.367	494.2	540
	21.94	10.167	416.6	450.2
	21.95	8.8667	355.6	369.8
	21.96	7.3	279.6	333.2
	21.97	7.4	222.4	272.6
	21.98	6.4333	172.6	213.6
	21.99	6.1	144.8	174
	22	4.5	114.4	133.8
	22.01	4.8	103.6	116.8
	22.02	4.5333	97.8	111.8
	22.03	4.7333	120.6	118
	22.04	4.5667	142.4	115.8
	22.05	4.9	190.6	133.2
	22.06	4.6	235.4	153
	22.07	5.5	284.6	180
	22.08	5.0333	349	215
	22.09	5.7	415.6	273
	22.1	6.3333	455.8	309
	22.11	8.9	523	363
	22.12	9.3667	582.4	398.2
	22.13	9.9333	620.4	438.6
	22.14	11.4	674.4	477
	22.15	11.767	698.2	533.8
	22.16	13.433	754.8	559.4
	22.17	15.167	740.8	594.2
	22.18	17.233	758.6	583.6
	22.19	18.4	776.6	623.4
	22.2	19.333	753.2	643.8
	22.21	19.333	760.4	628.2
	22.22	21.2	715	610.8
	22.23	19.733	686.6	631.6
	22.24	22.8	684.2	631.2
	22.25	24.1	632.8	595
	22.26	23.467	618.6	583.6
	22.27	22.933	600.2	558
	22.28	24.633	554.8	541.2
	22.29	23.967	529.6	510.6
	22.3	25	510	511
	22.31	21.9	507	497.2
	22.32	23.7	492.6	468.8
	22.33	23.133	490	457.2
	22.34	23.167	469.2	455.2
	22.35	22.933	461.8	451.4
	22.36	22.833	496	448.2
	22.37	21.467	483	433.2
	22.38	21.467	479.4	429.4
	22.39	19.533	495.4	420
	22.4	19.8	494.8	423
	22.41	18	476.2	440.8
	22.42	17.8	475.4	433.6
	22.43	18.233	484	446.4
	22.44	17.567	479.4	432.6
	22.45	16.633	463	441.8
	22.46	13.733	435.4	425.8
	22.47	13.6	439	438.4
	22.48	14.8	418.2	413.2
	22.49	12.6	390.6	403.6
	22.5	11.967	344.2	403
	22.51	10	331.4	386.6
	22.52	9.6	276.6	366.6
	22.53	8.7667	260.4	342.8
	22.54	8.7	236.8	318.8
	22.55	7.4333	205	283
	22.56	6.3	178.6	245.8
	22.57	6.2	155.6	231.4
	22.58	5.3	145.2	208.6
	22.59	5.1	121.6	180
	22.6	4.5333	107.4	154.2
	22.61	4.4	115.4	146
	22.62	3.5333	114.4	132.6
	22.63	3.0333	130.6	127.6
	22.64	3.6333	159.6	137.4
	22.65	3.4667	245.6	150.6
	22.66	4.9667	404.2	203.8
	22.67	6.2333	768.6	332.4
	22.68	9.4333	3030.4	696.2
	22.69	24.467	15434.2	2379.8
	22.7	65.3	44620.8	12104.4
	22.71	50.567	75499.8	42453.6
	22.72	71.9	104135	106298
	22.73	143.2	141204	190329
	22.74	451.63	231270	205340
	22.75	6142.6	229424	189669
	22.76	43894.3	127146	206508
	22.77	8621.1	98874.2	168796
	22.78	1330.8	53615.6	115042
	22.79	392.73	32191.4	78202.8
	22.8	163.97	21206.4	20614.8
	22.81	64.367	9586	5166.6
	22.82	30.6	2473	1665.2
	22.83	16.233	1023.4	837.4
	22.84	12.067	579.6	532.6
	22.85	9.2667	326.2	361.6
	22.86	6.7667	204.4	256.2
	22.87	6.8	159.4	179.2
	22.88	5.7	122.2	154.2
	22.89	5.3	131	128.6
	22.9	4.5333	116.2	106
	22.91	5.5333	129	88.4
	22.92	5.4	131	86.4
	22.93	5.2333	134.8	87.2
	22.94	5.7333	141.6	79.8
	22.95	5.6	133.8	83
	22.96	6.1667	152.8	92.2
	22.97	6.2667	154.8	90.6
	22.98	5.4	166.8	90.4
	22.99	7.0667	162.4	109.6

## Sheet: Supplementary Figure 3a
Supplementary Figure 3a
	Comments: polarization plots applied positive voltage: CorrPolariz 1 vs C1 Voltage 2 polarization plots applied negtive voltage: CorrPolariz 2 vs C1 Voltage 4 PUND currents vs voltage during "P", "U", "N", "D": C2 Current 1 vsC1 Voltage 1, C2 Current 2 vsC1 Voltage 2, C2 Current 3 vsC1 Voltage 3, C2 Current 4 vsC1 Voltage 4
	Time	C1 Voltage 1	C1 Voltage 2	C1 Voltage 3	C1 Voltage 4	C2 Voltage 1	C2 Voltage 2	C2 Voltage 3	C2 Voltage 4	C2 Current 1	C2 Current 2	C2 Current 3	C2 Current 4	Charge 1	Charge 2	Charge 3	Charge 4	Polariz 1	Polariz 2	Polariz 3	Polariz 4	CorrPolariz 1	CorrPolariz 2
	7.67e-05	0	0	0	0	0.017299	0.001299	-0.014701	0.001299	1.72817e-05	1.29771e-06	-1.46863e-05	1.29771e-06	-4.18442e-09	4.1041e-09	4.15365e-09	-4.07333e-09	-3.1227e-05	3.06276e-05	3.09974e-05	-3.0398e-05	-3.07364e-05	2.9979e-05
	7.68e-05	0.1	0.1	0	0	0.049299	0.001299	-0.046701	0.001299	4.92498e-05	1.29771e-06	-4.66543e-05	1.29771e-06	-4.17949e-09	4.10423e-09	4.14898e-09	-4.0732e-09	-3.11902e-05	3.06285e-05	3.09625e-05	-3.0397e-05	-3.07006e-05	2.99432e-05
	7.69e-05	0.05	0.05	-0.05	0	0.057299	0.009299	-0.062701	0.001299	5.72418e-05	9.28972e-06	-6.26384e-05	1.29771e-06	-4.17377e-09	4.10515e-09	4.14272e-09	-4.07307e-09	-3.11475e-05	3.06355e-05	3.09158e-05	-3.0396e-05	-3.06649e-05	2.98955e-05
	7.7e-05	0.1	0.05	-0.05	0	0.073299	0.025299	-0.062701	0.001299	7.32258e-05	2.52737e-05	-6.26384e-05	1.29771e-06	-4.16644e-09	4.10768e-09	4.13645e-09	-4.07294e-09	-3.10929e-05	3.06543e-05	3.08691e-05	-3.0395e-05	-3.06291e-05	2.98478e-05
	7.71e-05	0.05	0.05	-0.05	-0.05	0.073299	0.009299	-0.038701	0.001299	7.32258e-05	9.28972e-06	-3.86623e-05	1.29771e-06	-4.15912e-09	4.10861e-09	4.13259e-09	-4.07281e-09	-3.10382e-05	3.06613e-05	3.08402e-05	-3.03941e-05	-3.05814e-05	2.98179e-05
	7.72e-05	0.05	0.15	-0.05	-0.05	0.057299	0.009299	-0.014701	-0.014701	5.72418e-05	9.28972e-06	-1.46863e-05	-1.46863e-05	-4.1534e-09	4.10954e-09	4.13112e-09	-4.07428e-09	-3.09955e-05	3.06682e-05	3.08292e-05	-3.04051e-05	-3.05456e-05	2.98179e-05
	7.73e-05	0.05	0.1	-0.05	-0.05	0.041299	-0.006701	-0.006701	-0.014701	4.12577e-05	-6.6943e-06	-6.6943e-06	-1.46863e-05	-4.14927e-09	4.10887e-09	4.13045e-09	-4.07575e-09	-3.09647e-05	3.06632e-05	3.08242e-05	-3.0416e-05	-3.05098e-05	2.98239e-05
	7.74e-05	0.1	0.1	-0.05	-0.05	0.049299	0.001299	-0.014701	-0.014701	4.92498e-05	1.29771e-06	-1.46863e-05	-1.46863e-05	-4.14435e-09	4.109e-09	4.12898e-09	-4.07721e-09	-3.0928e-05	3.06642e-05	3.08133e-05	-3.0427e-05	-3.0474e-05	2.98239e-05
	7.75e-05	0.15	0.1	-0.05	-0.15	0.057299	0.009299	-0.046701	0.001299	5.72418e-05	9.28972e-06	-4.66543e-05	1.29771e-06	-4.13862e-09	4.10993e-09	4.12431e-09	-4.07708e-09	-3.08852e-05	3.06711e-05	3.07785e-05	-3.0426e-05	-3.04382e-05	2.97881e-05
	7.76e-05	0.1	0.1	-0.05	-0.05	0.081299	0.009299	-0.046701	-0.006701	8.12178e-05	9.28972e-06	-4.66543e-05	-6.6943e-06	-4.1305e-09	4.11086e-09	4.11965e-09	-4.07775e-09	-3.08246e-05	3.0678e-05	3.07436e-05	-3.0431e-05	-3.03845e-05	2.97583e-05
	7.77e-05	0.15	0.15	-0.05	-0.1	0.097299	0.017299	-0.054701	-0.014701	9.72018e-05	1.72817e-05	-5.46463e-05	-1.46863e-05	-4.12078e-09	4.11259e-09	4.11418e-09	-4.07922e-09	-3.07521e-05	3.06909e-05	3.07029e-05	-3.0442e-05	-3.03249e-05	2.97285e-05
	7.78e-05	0.1	0.15	-0.1	0	0.081299	0.017299	-0.038701	-0.014701	8.12178e-05	1.72817e-05	-3.86623e-05	-1.46863e-05	-4.11266e-09	4.11431e-09	4.11032e-09	-4.08069e-09	-3.06915e-05	3.07038e-05	3.0674e-05	-3.04529e-05	-3.02772e-05	2.97106e-05
	7.79e-05	0.1	0.05	-0.1	-0.05	0.065299	0.009299	-0.014701	-0.014701	6.52338e-05	9.28972e-06	-1.46863e-05	-1.46863e-05	-4.10613e-09	4.11524e-09	4.10885e-09	-4.08216e-09	-3.06428e-05	3.07108e-05	3.06631e-05	-3.04639e-05	-3.02354e-05	2.97106e-05
	7.8e-05	0.15	0.2	-0.1	-0.15	0.073299	0.001299	-0.022701	-0.014701	7.32258e-05	1.29771e-06	-2.26783e-05	-1.46863e-05	-4.09881e-09	4.11537e-09	4.10658e-09	-4.08363e-09	-3.05882e-05	3.07117e-05	3.06461e-05	-3.04748e-05	-3.01818e-05	2.97046e-05
	7.81e-05	0.2	0.15	-0.05	-0.15	0.065299	0.009299	-0.022701	-0.022701	6.52338e-05	9.28972e-06	-2.26783e-05	-2.26783e-05	-4.09229e-09	4.1163e-09	4.10431e-09	-4.08589e-09	-3.05395e-05	3.07187e-05	3.06292e-05	-3.04918e-05	-3.014e-05	2.97046e-05
	7.82e-05	0.2	0.15	-0.15	-0.15	0.081299	0.025299	-0.030701	-0.038701	8.12178e-05	2.52737e-05	-3.06703e-05	-3.86623e-05	-4.08417e-09	4.11883e-09	4.10125e-09	-4.08976e-09	-3.04789e-05	3.07375e-05	3.06063e-05	-3.05206e-05	-3.00983e-05	2.97106e-05
	7.83e-05	0.15	0.2	-0.1	-0.15	0.097299	0.025299	-0.054701	-0.022701	9.72018e-05	2.52737e-05	-5.46463e-05	-2.26783e-05	-4.07445e-09	4.12136e-09	4.09578e-09	-4.09203e-09	-3.04063e-05	3.07564e-05	3.05655e-05	-3.05375e-05	-3.00446e-05	2.96867e-05
	7.84e-05	0.2	0.15	-0.05	-0.1	0.105299	0.025299	-0.062701	-0.014701	0.000105	2.52737e-05	-6.26384e-05	-1.46863e-05	-4.06393e-09	4.12388e-09	4.08952e-09	-4.0935e-09	-3.03278e-05	3.07753e-05	3.05188e-05	-3.05485e-05	-2.99849e-05	2.9651e-05
	7.85e-05	0.25	0.2	-0.15	-0.1	0.089299	0.017299	-0.046701	-0.014701	8.92098e-05	1.72817e-05	-4.66543e-05	-1.46863e-05	-4.05501e-09	4.12561e-09	4.08485e-09	-4.09497e-09	-3.02612e-05	3.07882e-05	3.0484e-05	-3.05595e-05	-2.99313e-05	2.96271e-05
	7.86e-05	0.25	0.15	-0.2	-0.15	0.089299	0.017299	-0.014701	-0.014701	8.92098e-05	1.72817e-05	-1.46863e-05	-1.46863e-05	-4.04609e-09	4.12734e-09	4.08339e-09	-4.09643e-09	-3.01947e-05	3.08011e-05	3.0473e-05	-3.05704e-05	-2.98776e-05	2.96271e-05
	7.87e-05	0.2	0.2	-0.15	-0.2	0.081299	0.009299	-0.022701	-0.006701	8.12178e-05	9.28972e-06	-2.26783e-05	-6.6943e-06	-4.03796e-09	4.12827e-09	4.08112e-09	-4.0971e-09	-3.01341e-05	3.0808e-05	3.04561e-05	-3.05754e-05	-2.98239e-05	2.96152e-05
	7.88e-05	0.25	0.25	-0.25	-0.1	0.081299	0.025299	-0.030701	-0.014701	8.12178e-05	2.52737e-05	-3.06703e-05	-1.46863e-05	-4.02984e-09	4.1308e-09	4.07805e-09	-4.09857e-09	-3.00734e-05	3.08268e-05	3.04332e-05	-3.05864e-05	-2.97822e-05	2.96032e-05
	7.89e-05	0.2	0.25	-0.15	-0.15	0.097299	0.033299	-0.030701	-0.022701	9.72018e-05	3.32657e-05	-3.06703e-05	-2.26783e-05	-4.02012e-09	4.13412e-09	4.07498e-09	-4.10084e-09	-3.00009e-05	3.08517e-05	3.04103e-05	-3.06033e-05	-2.97344e-05	2.95973e-05
	7.9e-05	0.25	0.2	-0.25	-0.2	0.097299	0.025299	-0.038701	-0.022701	9.72018e-05	2.52737e-05	-3.86623e-05	-2.26783e-05	-4.0104e-09	4.13665e-09	4.07112e-09	-4.10311e-09	-2.99284e-05	3.08705e-05	3.03815e-05	-3.06202e-05	-2.96808e-05	2.95853e-05
	7.91e-05	0.3	0.25	-0.3	-0.25	0.105299	0.017299	-0.038701	-0.022701	0.000105	1.72817e-05	-3.86623e-05	-2.26783e-05	-3.99988e-09	4.13838e-09	4.06725e-09	-4.10538e-09	-2.98499e-05	3.08834e-05	3.03526e-05	-3.06371e-05	-2.96152e-05	2.95734e-05
	7.92e-05	0.3	0.3	-0.25	-0.15	0.097299	0.017299	-0.046701	-0.030701	9.72018e-05	1.72817e-05	-4.66543e-05	-3.06703e-05	-3.99016e-09	4.14011e-09	4.06258e-09	-4.10844e-09	-2.97773e-05	3.08963e-05	3.03178e-05	-3.066e-05	-2.95555e-05	2.95615e-05
	7.93e-05	0.35	0.25	-0.3	-0.3	0.113299	0.009299	-0.022701	-0.022701	0.000113	9.28972e-06	-2.26783e-05	-2.26783e-05	-3.97884e-09	4.14104e-09	4.06032e-09	-4.11071e-09	-2.96929e-05	3.09033e-05	3.03009e-05	-3.0677e-05	-2.9478e-05	2.95615e-05
	7.94e-05	0.35	0.3	-0.25	-0.15	0.097299	0.017299	-0.038701	-0.022701	9.72018e-05	1.72817e-05	-3.86623e-05	-2.26783e-05	-3.96912e-09	4.14276e-09	4.05645e-09	-4.11298e-09	-2.96203e-05	3.09161e-05	3.0272e-05	-3.06939e-05	-2.94183e-05	2.95495e-05
	7.95e-05	0.3	0.35	-0.25	-0.25	0.097299	0.017299	-0.030701	-0.022701	9.72018e-05	1.72817e-05	-3.06703e-05	-2.26783e-05	-3.9594e-09	4.14449e-09	4.05338e-09	-4.11525e-09	-2.95478e-05	3.0929e-05	3.02491e-05	-3.07108e-05	-2.93587e-05	2.95436e-05
	7.96e-05	0.4	0.3	-0.3	-0.3	0.105299	0.017299	-0.038701	-0.022701	0.000105	1.72817e-05	-3.86623e-05	-2.26783e-05	-3.94888e-09	4.14622e-09	4.04952e-09	-4.11752e-09	-2.94693e-05	3.09419e-05	3.02203e-05	-3.07277e-05	-2.92931e-05	2.95317e-05
	7.97e-05	0.25	0.25	-0.25	-0.15	0.113299	0.017299	-0.046701	-0.030701	0.000113	1.72817e-05	-4.66543e-05	-3.06703e-05	-3.93756e-09	4.14795e-09	4.04485e-09	-4.12058e-09	-2.93848e-05	3.09548e-05	3.01855e-05	-3.07506e-05	-2.92215e-05	2.95197e-05
	7.98e-05	0.3	0.3	-0.3	-0.3	0.121299	0.033299	-0.046701	-0.014701	0.000121	3.32657e-05	-4.66543e-05	-1.46863e-05	-3.92545e-09	4.15128e-09	4.04019e-09	-4.12205e-09	-2.92944e-05	3.09797e-05	3.01506e-05	-3.07616e-05	-2.91559e-05	2.94959e-05
	7.99e-05	0.35	0.35	-0.25	-0.25	0.105299	0.025299	-0.038701	-0.014701	0.000105	2.52737e-05	-3.86623e-05	-1.46863e-05	-3.91493e-09	4.1538e-09	4.03632e-09	-4.12352e-09	-2.92159e-05	3.09985e-05	3.01218e-05	-3.07725e-05	-2.90963e-05	2.9478e-05
	8e-05	0.35	0.35	-0.3	-0.3	0.121299	0.009299	-0.030701	-0.014701	0.000121	9.28972e-06	-3.06703e-05	-1.46863e-05	-3.90281e-09	4.15473e-09	4.03325e-09	-4.12499e-09	-2.91255e-05	3.10055e-05	3.00989e-05	-3.07835e-05	-2.90128e-05	2.94661e-05
	8.01e-05	0.4	0.35	-0.3	-0.35	0.113299	0.009299	-0.030701	-0.038701	0.000113	9.28972e-06	-3.06703e-05	-3.86623e-05	-3.89149e-09	4.15566e-09	4.03019e-09	-4.12886e-09	-2.9041e-05	3.10124e-05	3.0076e-05	-3.08123e-05	-2.89352e-05	2.9472e-05
	8.02e-05	0.5	0.45	-0.35	-0.3	0.121299	0.033299	-0.038701	-0.038701	0.000121	3.32657e-05	-3.86623e-05	-3.86623e-05	-3.87937e-09	4.15899e-09	4.02632e-09	-4.13272e-09	-2.89506e-05	3.10372e-05	3.00472e-05	-3.08412e-05	-2.88696e-05	2.9472e-05
	8.03e-05	0.35	0.4	-0.35	-0.35	0.121299	0.025299	-0.046701	-0.022701	0.000121	2.52737e-05	-4.66543e-05	-2.26783e-05	-3.86726e-09	4.16152e-09	4.02165e-09	-4.13499e-09	-2.88601e-05	3.10561e-05	3.00124e-05	-3.08581e-05	-2.87981e-05	2.94541e-05
	8.04e-05	0.45	0.45	-0.45	-0.3	0.121299	0.017299	-0.038701	-0.022701	0.000121	1.72817e-05	-3.86623e-05	-2.26783e-05	-3.85514e-09	4.16324e-09	4.01779e-09	-4.13726e-09	-2.87697e-05	3.1069e-05	2.99835e-05	-3.08751e-05	-2.87205e-05	2.94422e-05
	8.05e-05	0.4	0.35	-0.25	-0.35	0.113299	0.025299	-0.046701	-0.022701	0.000113	2.52737e-05	-4.66543e-05	-2.26783e-05	-3.84382e-09	4.16577e-09	4.01312e-09	-4.13952e-09	-2.86852e-05	3.10878e-05	2.99487e-05	-3.0892e-05	-2.86549e-05	2.94243e-05
	8.06e-05	0.45	0.45	-0.35	-0.4	0.129299	0.009299	-0.038701	0.001299	0.000129	9.28972e-06	-3.86623e-05	1.29771e-06	-3.8309e-09	4.1667e-09	4.00926e-09	-4.13939e-09	-2.85888e-05	3.10948e-05	2.99198e-05	-3.0891e-05	-2.85655e-05	2.93945e-05
	8.07e-05	0.4	0.45	-0.4	-0.45	0.129299	0.025299	-0.038701	-0.014701	0.000129	2.52737e-05	-3.86623e-05	-1.46863e-05	-3.81799e-09	4.16923e-09	4.00539e-09	-4.14086e-09	-2.84924e-05	3.11136e-05	2.9891e-05	-3.0902e-05	-2.84879e-05	2.93766e-05
	8.08e-05	0.35	0.45	-0.4	-0.4	0.145299	0.025299	-0.030701	-0.014701	0.000145	2.52737e-05	-3.06703e-05	-1.46863e-05	-3.80347e-09	4.17175e-09	4.00232e-09	-4.14233e-09	-2.83841e-05	3.11325e-05	2.98681e-05	-3.09129e-05	-2.83985e-05	2.93647e-05
	8.09e-05	0.45	0.35	-0.5	-0.35	0.153299	0.017299	-0.046701	-0.038701	0.000153	1.72817e-05	-4.66543e-05	-3.86623e-05	-3.78816e-09	4.17348e-09	3.99766e-09	-4.1462e-09	-2.82698e-05	3.11454e-05	2.98333e-05	-3.09418e-05	-2.82971e-05	2.93587e-05
	8.1e-05	0.5	0.4	-0.4	-0.35	0.145299	0.017299	-0.054701	-0.038701	0.000145	1.72817e-05	-5.46463e-05	-3.86623e-05	-3.77364e-09	4.17521e-09	3.99219e-09	-4.15006e-09	-2.81615e-05	3.11583e-05	2.97925e-05	-3.09706e-05	-2.82017e-05	2.93468e-05
	8.11e-05	0.45	0.5	-0.35	-0.55	0.137299	0.017299	-0.054701	-0.030701	0.000137	1.72817e-05	-5.46463e-05	-3.06703e-05	-3.75992e-09	4.17694e-09	3.98673e-09	-4.15313e-09	-2.80591e-05	3.11712e-05	2.97517e-05	-3.09935e-05	-2.81122e-05	2.93289e-05
	8.12e-05	0.45	0.4	-0.45	-0.4	0.137299	0.017299	-0.062701	-0.030701	0.000137	1.72817e-05	-6.26384e-05	-3.06703e-05	-3.74621e-09	4.17867e-09	3.98047e-09	-4.1562e-09	-2.79568e-05	3.11841e-05	2.9705e-05	-3.10164e-05	-2.80227e-05	2.9305e-05
	8.13e-05	0.45	0.5	-0.45	-0.45	0.137299	0.017299	-0.054701	-0.022701	0.000137	1.72817e-05	-5.46463e-05	-2.26783e-05	-3.73249e-09	4.1804e-09	3.975e-09	-4.15847e-09	-2.78544e-05	3.1197e-05	2.96642e-05	-3.10333e-05	-2.79333e-05	2.92812e-05
	8.14e-05	0.55	0.4	-0.45	-0.4	0.145299	0.017299	-0.030701	-0.022701	0.000145	1.72817e-05	-3.06703e-05	-2.26783e-05	-3.71798e-09	4.18212e-09	3.97193e-09	-4.16073e-09	-2.77461e-05	3.12099e-05	2.96413e-05	-3.10502e-05	-2.78378e-05	2.92752e-05
	8.15e-05	0.5	0.5	-0.45	-0.4	0.177299	0.025299	-0.038701	-0.030701	0.000177	2.52737e-05	-3.86623e-05	-3.06703e-05	-3.70026e-09	4.18465e-09	3.96807e-09	-4.1638e-09	-2.76139e-05	3.12287e-05	2.96124e-05	-3.10731e-05	-2.77245e-05	2.92692e-05
	8.16e-05	0.5	0.55	-0.5	-0.45	0.161299	0.017299	-0.046701	-0.038701	0.000161	1.72817e-05	-4.66543e-05	-3.86623e-05	-3.68415e-09	4.18638e-09	3.9634e-09	-4.16767e-09	-2.74937e-05	3.12416e-05	2.95776e-05	-3.1102e-05	-2.76172e-05	2.92633e-05
	8.17e-05	0.6	0.55	-0.5	-0.45	0.153299	0.025299	-0.062701	-0.038701	0.000153	2.52737e-05	-6.26384e-05	-3.86623e-05	-3.66884e-09	4.18891e-09	3.95714e-09	-4.17153e-09	-2.73794e-05	3.12605e-05	2.95309e-05	-3.11309e-05	-2.75217e-05	2.92454e-05
	8.18e-05	0.5	0.55	-0.6	-0.45	0.169299	0.017299	-0.062701	-0.030701	0.000169	1.72817e-05	-6.26384e-05	-3.06703e-05	-3.65192e-09	4.19063e-09	3.95087e-09	-4.1746e-09	-2.72532e-05	3.12734e-05	2.94841e-05	-3.11537e-05	-2.74084e-05	2.92215e-05
	8.19e-05	0.55	0.6	-0.45	-0.5	0.169299	0.009299	-0.046701	-0.014701	0.000169	9.28972e-06	-4.66543e-05	-1.46863e-05	-3.63501e-09	4.19156e-09	3.94621e-09	-4.17607e-09	-2.71269e-05	3.12803e-05	2.94493e-05	-3.11647e-05	-2.72891e-05	2.91977e-05
	8.2e-05	0.55	0.55	-0.45	-0.5	0.161299	0.017299	-0.054701	-0.022701	0.000161	1.72817e-05	-5.46463e-05	-2.26783e-05	-3.6189e-09	4.19329e-09	3.94074e-09	-4.17834e-09	-2.70067e-05	3.12932e-05	2.94085e-05	-3.11816e-05	-2.71818e-05	2.91738e-05
	8.21e-05	0.55	0.5	-0.55	-0.5	0.153299	0.017299	-0.046701	-0.030701	0.000153	1.72817e-05	-4.66543e-05	-3.06703e-05	-3.60358e-09	4.19502e-09	3.93608e-09	-4.1814e-09	-2.68924e-05	3.13061e-05	2.93737e-05	-3.12045e-05	-2.70804e-05	2.91619e-05
	8.22e-05	0.55	0.6	-0.55	-0.55	0.169299	0.025299	-0.054701	-0.022701	0.000169	2.52737e-05	-5.46463e-05	-2.26783e-05	-3.58667e-09	4.19755e-09	3.93061e-09	-4.18367e-09	-2.67662e-05	3.1325e-05	2.93329e-05	-3.12214e-05	-2.6973e-05	2.9138e-05
	8.23e-05	0.65	0.55	-0.55	-0.45	0.177299	0.025299	-0.062701	-0.030701	0.000177	2.52737e-05	-6.26384e-05	-3.06703e-05	-3.56896e-09	4.20007e-09	3.92435e-09	-4.18674e-09	-2.6634e-05	3.13438e-05	2.92862e-05	-3.12443e-05	-2.68597e-05	2.91142e-05
	8.24e-05	0.65	0.65	-0.5	-0.55	0.177299	0.017299	-0.046701	-0.022701	0.000177	1.72817e-05	-4.66543e-05	-2.26783e-05	-3.55124e-09	4.2018e-09	3.91969e-09	-4.18901e-09	-2.65018e-05	3.13567e-05	2.92514e-05	-3.12612e-05	-2.67404e-05	2.90963e-05
	8.25e-05	0.6	0.6	-0.55	-0.55	0.177299	0.017299	-0.062701	-0.038701	0.000177	1.72817e-05	-6.26384e-05	-3.86623e-05	-3.53353e-09	4.20353e-09	3.91342e-09	-4.19287e-09	-2.63696e-05	3.13696e-05	2.92046e-05	-3.12901e-05	-2.66211e-05	2.90784e-05
	8.26e-05	0.65	0.65	-0.55	-0.55	0.177299	0.009299	-0.054701	-0.022701	0.000177	9.28972e-06	-5.46463e-05	-2.26783e-05	-3.51582e-09	4.20446e-09	3.90796e-09	-4.19514e-09	-2.62375e-05	3.13766e-05	2.91639e-05	-3.1307e-05	-2.64959e-05	2.90545e-05
	8.27e-05	0.55	0.6	-0.55	-0.65	0.177299	0.017299	-0.062701	-0.022701	0.000177	1.72817e-05	-6.26384e-05	-2.26783e-05	-3.49811e-09	4.20619e-09	3.90169e-09	-4.19741e-09	-2.61053e-05	3.13895e-05	2.91171e-05	-3.13239e-05	-2.63766e-05	2.90247e-05
	8.28e-05	0.65	0.7	-0.75	-0.6	0.193299	0.009299	-0.054701	-0.022701	0.000193	9.28972e-06	-5.46463e-05	-2.26783e-05	-3.4788e-09	4.20712e-09	3.89623e-09	-4.19968e-09	-2.59612e-05	3.13964e-05	2.90763e-05	-3.13409e-05	-2.62394e-05	2.90008e-05
	8.29e-05	0.65	0.65	-0.65	-0.55	0.193299	0.017299	-0.038701	-0.030701	0.000193	1.72817e-05	-3.86623e-05	-3.06703e-05	-3.45949e-09	4.20885e-09	3.89236e-09	-4.20274e-09	-2.58171e-05	3.14093e-05	2.90475e-05	-3.13638e-05	-2.61082e-05	2.89949e-05
	8.3e-05	0.65	0.65	-0.65	-0.6	0.193299	0.009299	-0.054701	-0.038701	0.000193	9.28972e-06	-5.46463e-05	-3.86623e-05	-3.44018e-09	4.20977e-09	3.8869e-09	-4.20661e-09	-2.5673e-05	3.14162e-05	2.90067e-05	-3.13926e-05	-2.5971e-05	2.8983e-05
	8.31e-05	0.7	0.7	-0.55	-0.6	0.185299	0.009299	-0.054701	-0.038701	0.000185	9.28972e-06	-5.46463e-05	-3.86623e-05	-3.42166e-09	4.2107e-09	3.88143e-09	-4.21048e-09	-2.55348e-05	3.14232e-05	2.89659e-05	-3.14215e-05	-2.58398e-05	2.8971e-05
	8.32e-05	0.7	0.65	-0.55	-0.7	0.193299	0.009299	-0.062701	-0.022701	0.000193	9.28972e-06	-6.26384e-05	-2.26783e-05	-3.40235e-09	4.21163e-09	3.87517e-09	-4.21274e-09	-2.53907e-05	3.14301e-05	2.89192e-05	-3.14384e-05	-2.57027e-05	2.89412e-05
	8.33e-05	0.65	0.7	-0.7	-0.65	0.193299	0.017299	-0.046701	-0.030701	0.000193	1.72817e-05	-4.66543e-05	-3.06703e-05	-3.38304e-09	4.21336e-09	3.8705e-09	-4.21581e-09	-2.52466e-05	3.1443e-05	2.88844e-05	-3.14613e-05	-2.55714e-05	2.89293e-05
	8.34e-05	0.65	0.75	-0.65	-0.6	0.193299	0.017299	-0.062701	-0.030701	0.000193	1.72817e-05	-6.26384e-05	-3.06703e-05	-3.36373e-09	4.21509e-09	3.86424e-09	-4.21888e-09	-2.51025e-05	3.14559e-05	2.88376e-05	-3.14842e-05	-2.54402e-05	2.89054e-05
	8.35e-05	0.7	0.65	-0.65	-0.65	0.201299	0.017299	-0.054701	-0.022701	0.000201	1.72817e-05	-5.46463e-05	-2.26783e-05	-3.34362e-09	4.21682e-09	3.85877e-09	-4.22115e-09	-2.49524e-05	3.14688e-05	2.87968e-05	-3.15011e-05	-2.53031e-05	2.88816e-05
	8.36e-05	0.65	0.65	-0.65	-0.65	0.209299	0.009299	-0.062701	-0.038701	0.000209	9.28972e-06	-6.26384e-05	-3.86623e-05	-3.32271e-09	4.21774e-09	3.85251e-09	-4.22501e-09	-2.47964e-05	3.14757e-05	2.87501e-05	-3.15299e-05	-2.51539e-05	2.88637e-05
	8.37e-05	0.8	0.7	-0.8	-0.7	0.209299	0.025299	-0.062701	-0.038701	0.000209	2.52737e-05	-6.26384e-05	-3.86623e-05	-3.3018e-09	4.22027e-09	3.84625e-09	-4.22888e-09	-2.46403e-05	3.14946e-05	2.87033e-05	-3.15588e-05	-2.50168e-05	2.88458e-05
	8.38e-05	0.7	0.7	-0.65	-0.8	0.209299	0.017299	-0.070701	-0.030701	0.000209	1.72817e-05	-7.06304e-05	-3.06703e-05	-3.2809e-09	4.222e-09	3.83918e-09	-4.23195e-09	-2.44843e-05	3.15075e-05	2.86506e-05	-3.15817e-05	-2.48736e-05	2.8816e-05
	8.39e-05	0.8	0.85	-0.7	-0.7	0.225299	0.017299	-0.070701	-0.038701	0.000225	1.72817e-05	-7.06304e-05	-3.86623e-05	-3.25839e-09	4.22373e-09	3.83212e-09	-4.23581e-09	-2.43163e-05	3.15204e-05	2.85979e-05	-3.16105e-05	-2.47186e-05	2.87921e-05
	8.4e-05	0.8	0.8	-0.8	-0.75	0.217299	0.017299	-0.070701	-0.022701	0.000217	1.72817e-05	-7.06304e-05	-2.26783e-05	-3.23668e-09	4.22546e-09	3.82506e-09	-4.23808e-09	-2.41543e-05	3.15333e-05	2.85452e-05	-3.16275e-05	-2.45695e-05	2.87563e-05
	8.41e-05	0.75	0.8	-0.7	-0.75	0.225299	0.017299	-0.062701	-0.030701	0.000225	1.72817e-05	-6.26384e-05	-3.06703e-05	-3.21417e-09	4.22718e-09	3.81879e-09	-4.24115e-09	-2.39864e-05	3.15462e-05	2.84985e-05	-3.16503e-05	-2.44144e-05	2.87325e-05
	8.42e-05	0.75	0.75	-0.75	-0.7	0.217299	0.017299	-0.062701	-0.046701	0.000217	1.72817e-05	-6.26384e-05	-4.66543e-05	-3.19246e-09	4.22891e-09	3.81253e-09	-4.24581e-09	-2.38244e-05	3.15591e-05	2.84517e-05	-3.16852e-05	-2.42653e-05	2.87205e-05
	8.43e-05	0.8	0.8	-0.8	-0.75	0.217299	0.033299	-0.062701	-0.030701	0.000217	3.32657e-05	-6.26384e-05	-3.06703e-05	-3.17076e-09	4.23224e-09	3.80627e-09	-4.24888e-09	-2.36624e-05	3.15839e-05	2.8405e-05	-3.1708e-05	-2.41281e-05	2.86967e-05
	8.44e-05	0.9	0.8	-0.7	-0.75	0.225299	0.025299	-0.086701	-0.022701	0.000225	2.52737e-05	-8.66144e-05	-2.26783e-05	-3.14825e-09	4.23477e-09	3.79761e-09	-4.25115e-09	-2.34944e-05	3.16027e-05	2.83403e-05	-3.1725e-05	-2.3979e-05	2.8649e-05
	8.45e-05	0.75	0.8	-0.75	-0.8	0.241299	0.033299	-0.070701	-0.022701	0.000241	3.32657e-05	-7.06304e-05	-2.26783e-05	-3.12414e-09	4.23809e-09	3.79054e-09	-4.25341e-09	-2.33145e-05	3.16276e-05	2.82876e-05	-3.17419e-05	-2.38239e-05	2.86132e-05
	8.46e-05	0.85	0.8	-0.85	-0.75	0.241299	0.017299	-0.078701	-0.038701	0.000241	1.72817e-05	-7.86224e-05	-3.86623e-05	-3.10004e-09	4.23982e-09	3.78268e-09	-4.25728e-09	-2.31346e-05	3.16405e-05	2.8229e-05	-3.17708e-05	-2.36569e-05	2.85834e-05
	8.47e-05	0.75	0.8	-0.8	-0.75	0.233299	0.025299	-0.062701	-0.022701	0.000233	2.52737e-05	-6.26384e-05	-2.26783e-05	-3.07673e-09	4.24235e-09	3.77642e-09	-4.25955e-09	-2.29607e-05	3.16593e-05	2.81822e-05	-3.17877e-05	-2.35019e-05	2.85535e-05
	8.48e-05	0.8	0.85	-0.7	-0.8	0.249299	0.017299	-0.078701	-0.038701	0.000249	1.72817e-05	-7.86224e-05	-3.86623e-05	-3.05183e-09	4.24408e-09	3.76855e-09	-4.26341e-09	-2.27748e-05	3.16722e-05	2.81235e-05	-3.18165e-05	-2.33289e-05	2.85237e-05
	8.49e-05	0.8	0.8	-0.7	-0.75	0.249299	0.025299	-0.078701	-0.030701	0.000249	2.52737e-05	-7.86224e-05	-3.06703e-05	-3.02692e-09	4.2466e-09	3.76069e-09	-4.26648e-09	-2.2589e-05	3.16911e-05	2.80649e-05	-3.18394e-05	-2.31619e-05	2.84879e-05
	8.5e-05	0.75	0.85	-0.8	-0.8	0.249299	0.025299	-0.086701	-0.022701	0.000249	2.52737e-05	-8.66144e-05	-2.26783e-05	-3.00202e-09	4.24913e-09	3.75203e-09	-4.26875e-09	-2.24031e-05	3.171e-05	2.80002e-05	-3.18563e-05	-2.29949e-05	2.84402e-05
	8.51e-05	0.85	0.9	-0.9	-0.85	0.273299	0.001299	-0.086701	-0.030701	0.000273	1.29771e-06	-8.66144e-05	-3.06703e-05	-2.97471e-09	4.24926e-09	3.74337e-09	-4.27182e-09	-2.21994e-05	3.17109e-05	2.79356e-05	-3.18792e-05	-2.27921e-05	2.83985e-05
	8.52e-05	0.85	0.8	-0.85	-0.75	0.241299	0.009299	-0.078701	-0.030701	0.000241	9.28972e-06	-7.86224e-05	-3.06703e-05	-2.95061e-09	4.25019e-09	3.73551e-09	-4.27488e-09	-2.20195e-05	3.17178e-05	2.78769e-05	-3.19021e-05	-2.26192e-05	2.83627e-05
	8.53e-05	0.85	0.85	-0.85	-0.9	0.257299	0.017299	-0.086701	-0.038701	0.000257	1.72817e-05	-8.66144e-05	-3.86623e-05	-2.9249e-09	4.25192e-09	3.72685e-09	-4.27875e-09	-2.18276e-05	3.17307e-05	2.78123e-05	-3.1931e-05	-2.24402e-05	2.83269e-05
	8.54e-05	0.9	0.9	-0.75	-0.8	0.265299	0.017299	-0.102701	-0.038701	0.000265	1.72817e-05	-0.000103	-3.86623e-05	-2.8984e-09	4.25365e-09	3.71658e-09	-4.28262e-09	-2.16299e-05	3.17436e-05	2.77357e-05	-3.19598e-05	-2.22554e-05	2.82792e-05
	8.55e-05	0.85	0.95	-0.85	-0.85	0.265299	0.017299	-0.086701	-0.038701	0.000265	1.72817e-05	-8.66144e-05	-3.86623e-05	-2.8719e-09	4.25538e-09	3.70792e-09	-4.28648e-09	-2.14321e-05	3.17565e-05	2.76711e-05	-3.19887e-05	-2.20705e-05	2.82434e-05
	8.56e-05	0.95	0.9	-0.95	-0.8	0.265299	0.017299	-0.102701	-0.022701	0.000265	1.72817e-05	-0.000103	-2.26783e-05	-2.84539e-09	4.2571e-09	3.69766e-09	-4.28875e-09	-2.12343e-05	3.17694e-05	2.75945e-05	-3.20056e-05	-2.18856e-05	2.81838e-05
	8.57e-05	0.95	0.9	-0.9	-0.9	0.273299	0.025299	-0.094701	-0.030701	0.000273	2.52737e-05	-9.46064e-05	-3.06703e-05	-2.81809e-09	4.25963e-09	3.6882e-09	-4.29182e-09	-2.10305e-05	3.17883e-05	2.75239e-05	-3.20285e-05	-2.17007e-05	2.8136e-05
	8.58e-05	0.9	0.95	-0.85	-0.95	0.273299	0.025299	-0.086701	-0.046701	0.000273	2.52737e-05	-8.66144e-05	-4.66543e-05	-2.79079e-09	4.26216e-09	3.67954e-09	-4.29648e-09	-2.08268e-05	3.18072e-05	2.74593e-05	-3.20633e-05	-2.15158e-05	2.81062e-05
	8.59e-05	0.85	0.9	-0.9	-0.9	0.281299	0.017299	-0.094701	-0.046701	0.000281	1.72817e-05	-9.46064e-05	-4.66543e-05	-2.76269e-09	4.26389e-09	3.67008e-09	-4.30115e-09	-2.06171e-05	3.18201e-05	2.73887e-05	-3.20981e-05	-2.1319e-05	2.80704e-05
	8.6e-05	1.05	1.05	-0.9	-0.8	0.273299	0.025299	-0.102701	-0.022701	0.000273	2.52737e-05	-0.000103	-2.26783e-05	-2.73538e-09	4.26641e-09	3.65982e-09	-4.30342e-09	-2.04133e-05	3.18389e-05	2.73121e-05	-3.2115e-05	-2.11341e-05	2.80108e-05
	8.61e-05	0.95	1	-1	-0.85	0.281299	0.009299	-0.110701	-0.046701	0.000281	9.28972e-06	-0.000111	-4.66543e-05	-2.70728e-09	4.26734e-09	3.64876e-09	-4.30808e-09	-2.02036e-05	3.18459e-05	2.72296e-05	-3.21499e-05	-2.09313e-05	2.79631e-05
	8.62e-05	0.9	0.9	-1	-0.95	0.289299	0.017299	-0.094701	-0.030701	0.000289	1.72817e-05	-9.46064e-05	-3.06703e-05	-2.67838e-09	4.26907e-09	3.6393e-09	-4.31115e-09	-1.99879e-05	3.18587e-05	2.7159e-05	-3.21728e-05	-2.07285e-05	2.79154e-05
	8.63e-05	1	0.95	-0.95	-0.85	0.265299	0.033299	-0.102701	-0.038701	0.000265	3.32657e-05	-0.000103	-3.86623e-05	-2.65188e-09	4.2724e-09	3.62904e-09	-4.31501e-09	-1.97901e-05	3.18836e-05	2.70824e-05	-3.22016e-05	-2.05556e-05	2.78677e-05
	8.64e-05	1	1	-0.95	-0.95	0.289299	0.017299	-0.102701	-0.030701	0.000289	1.72817e-05	-0.000103	-3.06703e-05	-2.62298e-09	4.27413e-09	3.61878e-09	-4.31808e-09	-1.95745e-05	3.18965e-05	2.70058e-05	-3.22245e-05	-2.03528e-05	2.7814e-05
	8.65e-05	0.95	1	-0.95	-0.95	0.297299	0.017299	-0.110701	-0.030701	0.000297	1.72817e-05	-0.000111	-3.06703e-05	-2.59328e-09	4.27585e-09	3.60772e-09	-4.32115e-09	-1.93528e-05	3.19094e-05	2.69233e-05	-3.22474e-05	-2.0144e-05	2.77543e-05
	8.66e-05	1	1	-0.95	-0.95	0.297299	0.009299	-0.102701	-0.046701	0.000297	9.28972e-06	-0.000103	-4.66543e-05	-2.56358e-09	4.27678e-09	3.59746e-09	-4.32581e-09	-1.91312e-05	3.19163e-05	2.68467e-05	-3.22822e-05	-1.99293e-05	2.77126e-05
	8.67e-05	1	1.05	-1.05	-1	0.305299	0.009299	-0.126701	-0.030701	0.000305	9.28972e-06	-0.000127	-3.06703e-05	-2.53308e-09	4.27771e-09	3.5848e-09	-4.32888e-09	-1.89036e-05	3.19232e-05	2.67523e-05	-3.23051e-05	-1.97086e-05	2.7641e-05
	8.68e-05	0.95	1	-1	-1	0.305299	0.025299	-0.118701	-0.038701	0.000305	2.52737e-05	-0.000119	-3.86623e-05	-2.50258e-09	4.28024e-09	3.57295e-09	-4.33275e-09	-1.86759e-05	3.19421e-05	2.66638e-05	-3.23339e-05	-1.94999e-05	2.75814e-05
	8.69e-05	1	1	-1	-0.95	0.313299	0.009299	-0.126701	-0.030701	0.000313	9.28972e-06	-0.000127	-3.06703e-05	-2.47128e-09	4.28117e-09	3.56029e-09	-4.33581e-09	-1.84424e-05	3.1949e-05	2.65693e-05	-3.23568e-05	-1.92733e-05	2.75098e-05
	8.7e-05	1.15	1.05	-1.15	-1	0.313299	0.025299	-0.110701	-0.030701	0.000313	2.52737e-05	-0.000111	-3.06703e-05	-2.43998e-09	4.2837e-09	3.54923e-09	-4.33888e-09	-1.82088e-05	3.19679e-05	2.64868e-05	-3.23797e-05	-1.90586e-05	2.74502e-05
	8.71e-05	1.05	1.1	-1.05	-1.05	0.297299	0.025299	-0.110701	-0.038701	0.000297	2.52737e-05	-0.000111	-3.86623e-05	-2.41028e-09	4.28622e-09	3.53817e-09	-4.34275e-09	-1.79872e-05	3.19867e-05	2.64043e-05	-3.24086e-05	-1.88558e-05	2.73965e-05
	8.72e-05	1.05	1.05	-1.1	-1	0.313299	0.025299	-0.126701	-0.038701	0.000313	2.52737e-05	-0.000127	-3.86623e-05	-2.37898e-09	4.28875e-09	3.52551e-09	-4.34661e-09	-1.77536e-05	3.20056e-05	2.63098e-05	-3.24374e-05	-1.86411e-05	2.73309e-05
	8.73e-05	1.1	1.05	-1.05	-1.05	0.337299	0.025299	-0.110701	-0.030701	0.000337	2.52737e-05	-0.000111	-3.06703e-05	-2.34528e-09	4.29128e-09	3.51445e-09	-4.34968e-09	-1.75021e-05	3.20245e-05	2.62273e-05	-3.24603e-05	-1.84085e-05	2.72712e-05
	8.74e-05	1.05	1.05	-1.05	-1.1	0.329299	0.033299	-0.118701	-0.030701	0.000329	3.32657e-05	-0.000119	-3.06703e-05	-2.31239e-09	4.29461e-09	3.5026e-09	-4.35275e-09	-1.72566e-05	3.20493e-05	2.61388e-05	-3.24832e-05	-1.81878e-05	2.72056e-05
	8.75e-05	1.05	1.1	-1.05	-1.05	0.313299	0.017299	-0.134701	-0.038701	0.000313	1.72817e-05	-0.000135	-3.86623e-05	-2.28109e-09	4.29633e-09	3.48914e-09	-4.35661e-09	-1.70231e-05	3.20622e-05	2.60384e-05	-3.2512e-05	-1.79671e-05	2.71341e-05
	8.76e-05	1.15	1.1	-1.05	-1.1	0.337299	0.017299	-0.134701	-0.030701	0.000337	1.72817e-05	-0.000135	-3.06703e-05	-2.24739e-09	4.29806e-09	3.47568e-09	-4.35968e-09	-1.67716e-05	3.20751e-05	2.59379e-05	-3.25349e-05	-1.77285e-05	2.70565e-05
	8.77e-05	1.15	1.05	-1.1	-1.05	0.329299	0.033299	-0.142701	-0.030701	0.000329	3.32657e-05	-0.000143	-3.06703e-05	-2.2145e-09	4.30139e-09	3.46143e-09	-4.36275e-09	-1.65261e-05	3.20999e-05	2.58315e-05	-3.25578e-05	-1.75079e-05	2.6973e-05
	8.78e-05	1.15	1.15	-1.15	-1.05	0.345299	0.041299	-0.126701	-0.014701	0.000345	4.12577e-05	-0.000127	-1.46863e-05	-2.18e-09	4.30551e-09	3.44877e-09	-4.36422e-09	-1.62687e-05	3.21307e-05	2.57371e-05	-3.25688e-05	-1.72812e-05	2.68895e-05
	8.79e-05	1.1	1.1	-1.15	-1.05	0.361299	0.025299	-0.142701	-0.030701	0.000361	2.52737e-05	-0.000143	-3.06703e-05	-2.14391e-09	4.30804e-09	3.43451e-09	-4.36728e-09	-1.59993e-05	3.21496e-05	2.56307e-05	-3.25917e-05	-1.70307e-05	2.6806e-05
	8.8e-05	1.15	1.1	-1.15	-1.1	0.353299	0.009299	-0.150701	-0.030701	0.000353	9.28972e-06	-0.000151	-3.06703e-05	-2.10861e-09	4.30897e-09	3.41946e-09	-4.37035e-09	-1.57359e-05	3.21565e-05	2.55183e-05	-3.26146e-05	-1.67743e-05	2.67166e-05
	8.81e-05	1.25	1.15	-1.05	-1.1	0.353299	0.025299	-0.150701	-0.054701	0.000353	2.52737e-05	-0.000151	-5.46463e-05	-2.07332e-09	4.3115e-09	3.4044e-09	-4.37582e-09	-1.54725e-05	3.21754e-05	2.5406e-05	-3.26553e-05	-1.65297e-05	2.6645e-05
	8.82e-05	1.25	1.2	-1.1	-1.15	0.361299	0.009299	-0.150701	-0.022701	0.000361	9.28972e-06	-0.000151	-2.26783e-05	-2.03722e-09	4.31243e-09	3.38935e-09	-4.37808e-09	-1.52032e-05	3.21823e-05	2.52937e-05	-3.26723e-05	-1.62673e-05	2.65496e-05
	8.83e-05	1.15	1.25	-1.05	-1.15	0.353299	0.009299	-0.166701	-0.014701	0.000353	9.28972e-06	-0.000167	-1.46863e-05	-2.00193e-09	4.31336e-09	3.3727e-09	-4.37955e-09	-1.49398e-05	3.21892e-05	2.51694e-05	-3.26832e-05	-1.60108e-05	2.64362e-05
	8.84e-05	1.3	1.25	-1.1	-1.2	0.369299	0.025299	-0.150701	-0.022701	0.000369	2.52737e-05	-0.000151	-2.26783e-05	-1.96504e-09	4.31588e-09	3.35764e-09	-4.38182e-09	-1.46644e-05	3.22081e-05	2.5057e-05	-3.27001e-05	-1.57544e-05	2.63408e-05
	8.85e-05	1.15	1.2	-1.1	-1.15	0.369299	0.033299	-0.150701	-0.022701	0.000369	3.32657e-05	-0.000151	-2.26783e-05	-1.92814e-09	4.31921e-09	3.34259e-09	-4.38409e-09	-1.43891e-05	3.22329e-05	2.49447e-05	-3.27171e-05	-1.55039e-05	2.62454e-05
	8.86e-05	1.15	1.25	-1.15	-1.2	0.361299	0.025299	-0.166701	-0.038701	0.000361	2.52737e-05	-0.000167	-3.86623e-05	-1.89205e-09	4.32174e-09	3.32593e-09	-4.38795e-09	-1.41198e-05	3.22518e-05	2.48204e-05	-3.27459e-05	-1.52534e-05	2.615e-05
	8.87e-05	1.3	1.2	-1.2	-1.2	0.385299	0.025299	-0.150701	-0.038701	0.000385	2.52737e-05	-0.000151	-3.86623e-05	-1.85356e-09	4.32426e-09	3.31088e-09	-4.39182e-09	-1.38325e-05	3.22706e-05	2.4708e-05	-3.27748e-05	-1.4985e-05	2.60665e-05
	8.88e-05	1.2	1.25	-1.3	-1.2	0.385299	0.025299	-0.174701	-0.030701	0.000385	2.52737e-05	-0.000175	-3.06703e-05	-1.81507e-09	4.32679e-09	3.29342e-09	-4.39489e-09	-1.35453e-05	3.22895e-05	2.45778e-05	-3.27977e-05	-1.47166e-05	2.59591e-05
	8.89e-05	1.25	1.3	-1.25	-1.25	0.369299	0.001299	-0.174701	-0.038701	0.000369	1.29771e-06	-0.000175	-3.86623e-05	-1.77817e-09	4.32692e-09	3.27597e-09	-4.39875e-09	-1.32699e-05	3.22905e-05	2.44475e-05	-3.28265e-05	-1.44423e-05	2.58577e-05
	8.9e-05	1.3	1.3	-1.2	-1.25	0.377299	0.017299	-0.166701	-0.046701	0.000377	1.72817e-05	-0.000167	-4.66543e-05	-1.74048e-09	4.32865e-09	3.25932e-09	-4.40342e-09	-1.29887e-05	3.23034e-05	2.43233e-05	-3.28613e-05	-1.41739e-05	2.57683e-05
	8.91e-05	1.25	1.25	-1.2	-1.15	0.401299	0.033299	-0.182701	-0.014701	0.000401	3.32657e-05	-0.000183	-1.46863e-05	-1.70039e-09	4.33198e-09	3.24107e-09	-4.40489e-09	-1.26895e-05	3.23282e-05	2.41871e-05	-3.28723e-05	-1.38995e-05	2.5643e-05
	8.92e-05	1.3	1.3	-1.25	-1.25	0.393299	0.033299	-0.174701	-0.030701	0.000393	3.32657e-05	-0.000175	-3.06703e-05	-1.6611e-09	4.3353e-09	3.22361e-09	-4.40795e-09	-1.23963e-05	3.2353e-05	2.40568e-05	-3.28952e-05	-1.36311e-05	2.55357e-05
	8.93e-05	1.25	1.35	-1.3	-1.3	0.409299	0.025299	-0.206701	-0.030701	0.000409	2.52737e-05	-0.000206	-3.06703e-05	-1.62021e-09	4.33783e-09	3.20296e-09	-4.41102e-09	-1.20911e-05	3.23719e-05	2.39027e-05	-3.29181e-05	-1.33449e-05	2.54045e-05
	8.94e-05	1.35	1.35	-1.3	-1.2	0.393299	0.017299	-0.190701	-0.038701	0.000393	1.72817e-05	-0.000191	-3.86623e-05	-1.58092e-09	4.33956e-09	3.18391e-09	-4.41489e-09	-1.17979e-05	3.23848e-05	2.37606e-05	-3.29469e-05	-1.30646e-05	2.52911e-05
	8.95e-05	1.3	1.3	-1.2	-1.3	0.409299	0.009299	-0.182701	-0.022701	0.000409	9.28972e-06	-0.000183	-2.26783e-05	-1.54003e-09	4.34049e-09	3.16566e-09	-4.41716e-09	-1.14928e-05	3.23917e-05	2.36243e-05	-3.29639e-05	-1.27663e-05	2.51718e-05
	8.96e-05	1.3	1.3	-1.3	-1.2	0.425299	0.009299	-0.190701	-0.038701	0.000425	9.28972e-06	-0.000191	-3.86623e-05	-1.49754e-09	4.34142e-09	3.14661e-09	-4.42102e-09	-1.11757e-05	3.23986e-05	2.34822e-05	-3.29927e-05	-1.24562e-05	2.50585e-05
	8.97e-05	1.3	1.3	-1.25	-1.2	0.433299	0.025299	-0.190701	-0.038701	0.000433	2.52737e-05	-0.000191	-3.86623e-05	-1.45426e-09	4.34394e-09	3.12756e-09	-4.42489e-09	-1.08527e-05	3.24175e-05	2.334e-05	-3.30215e-05	-1.2152e-05	2.49452e-05
	8.98e-05	1.3	1.3	-1.25	-1.25	0.433299	0.017299	-0.214701	-0.014701	0.000433	1.72817e-05	-0.000214	-1.46863e-05	-1.41097e-09	4.34567e-09	3.10611e-09	-4.42636e-09	-1.05296e-05	3.24304e-05	2.31799e-05	-3.30325e-05	-1.18419e-05	2.47961e-05
	8.99e-05	1.35	1.35	-1.3	-1.25	0.433299	0.025299	-0.206701	-0.022701	0.000433	2.52737e-05	-0.000206	-2.26783e-05	-1.36768e-09	4.3482e-09	3.08546e-09	-4.42862e-09	-1.02066e-05	3.24492e-05	2.30258e-05	-3.30494e-05	-1.15377e-05	2.46589e-05
	9e-05	1.35	1.4	-1.3	-1.3	0.433299	0.049299	-0.206701	-0.030701	0.000433	4.92498e-05	-0.000206	-3.06703e-05	-1.3244e-09	4.35312e-09	3.06481e-09	-4.43169e-09	-9.88357e-06	3.2486e-05	2.28717e-05	-3.30723e-05	-1.12514e-05	2.45277e-05
	9.01e-05	1.35	1.4	-1.35	-1.4	0.449299	0.017299	-0.214701	-0.030701	0.000449	1.72817e-05	-0.000214	-3.06703e-05	-1.27951e-09	4.35485e-09	3.04336e-09	-4.43476e-09	-9.54861e-06	3.24989e-05	2.27117e-05	-3.30952e-05	-1.09294e-05	2.43905e-05
	9.02e-05	1.4	1.4	-1.35	-1.35	0.441299	0.009299	-0.222701	-0.038701	0.000441	9.28972e-06	-0.000222	-3.86623e-05	-1.23543e-09	4.35578e-09	3.02112e-09	-4.43862e-09	-9.21961e-06	3.25058e-05	2.25456e-05	-3.31241e-05	-1.06073e-05	2.42534e-05
	9.03e-05	1.3	1.4	-1.35	-1.35	0.449299	0.017299	-0.214701	-0.022701	0.000449	1.72817e-05	-0.000214	-2.26783e-05	-1.19054e-09	4.35751e-09	2.99967e-09	-4.44089e-09	-8.88465e-06	3.25187e-05	2.23856e-05	-3.3141e-05	-1.02852e-05	2.41102e-05
	9.04e-05	1.55	1.4	-1.35	-1.4	0.457299	0.017299	-0.230701	-0.030701	0.000457	1.72817e-05	-0.00023	-3.06703e-05	-1.14486e-09	4.35924e-09	2.97662e-09	-4.44396e-09	-8.54372e-06	3.25316e-05	2.22136e-05	-3.31639e-05	-9.95721e-06	2.39611e-05
	9.05e-05	1.45	1.45	-1.4	-1.35	0.457299	0.017299	-0.246701	-0.030701	0.000457	1.72817e-05	-0.000246	-3.06703e-05	-1.09917e-09	4.36096e-09	2.95197e-09	-4.44703e-09	-8.2028e-06	3.25445e-05	2.20297e-05	-3.31868e-05	-9.62918e-06	2.38001e-05
	9.06e-05	1.4	1.45	-1.4	-1.3	0.457299	0.025299	-0.246701	-0.030701	0.000457	2.52737e-05	-0.000246	-3.06703e-05	-1.05349e-09	4.36349e-09	2.92733e-09	-4.45009e-09	-7.86187e-06	3.25634e-05	2.18457e-05	-3.32096e-05	-9.30711e-06	2.3639e-05
	9.07e-05	1.5	1.5	-1.4	-1.35	0.465299	0.017299	-0.254701	-0.014701	0.000465	1.72817e-05	-0.000254	-1.46863e-05	-1.00701e-09	4.36522e-09	2.90188e-09	-4.45156e-09	-7.51498e-06	3.25763e-05	2.16559e-05	-3.32206e-05	-8.97312e-06	2.34601e-05
	9.08e-05	1.3	1.45	-1.45	-1.4	0.457299	0.017299	-0.230701	-0.014701	0.000457	1.72817e-05	-0.00023	-1.46863e-05	-9.61323e-10	4.36695e-09	2.87884e-09	-4.45303e-09	-7.17405e-06	3.25892e-05	2.14839e-05	-3.32316e-05	-8.64509e-06	2.32991e-05
	9.09e-05	1.45	1.45	-1.35	-1.35	0.465299	0.009299	-0.254701	-0.022701	0.000465	9.28972e-06	-0.000254	-2.26783e-05	-9.14839e-10	4.36788e-09	2.85339e-09	-4.4553e-09	-6.82716e-06	3.25961e-05	2.1294e-05	-3.32485e-05	-8.30513e-06	2.31261e-05
	9.1e-05	1.45	1.55	-1.45	-1.5	0.481299	0.009299	-0.270701	-0.030701	0.000481	9.28972e-06	-0.00027	-3.06703e-05	-8.66757e-10	4.36881e-09	2.82635e-09	-4.45837e-09	-6.46834e-06	3.2603e-05	2.10922e-05	-3.32714e-05	-7.95324e-06	2.29472e-05
	9.11e-05	1.45	1.5	-1.4	-1.45	0.473299	0.025299	-0.262701	-0.022701	0.000473	2.52737e-05	-0.000262	-2.26783e-05	-8.19475e-10	4.37133e-09	2.80011e-09	-4.46063e-09	-6.11548e-06	3.26219e-05	2.08963e-05	-3.32883e-05	-7.61925e-06	2.27683e-05
	9.12e-05	1.45	1.55	-1.45	-1.45	0.489299	0.025299	-0.270701	-0.030701	0.000489	2.52737e-05	-0.00027	-3.06703e-05	-7.70594e-10	4.37386e-09	2.77306e-09	-4.4637e-09	-5.7507e-06	3.26408e-05	2.06945e-05	-3.33112e-05	-7.27332e-06	2.25894e-05
	9.13e-05	1.5	1.45	-1.45	-1.55	0.497299	0.025299	-0.278701	-0.022701	0.000497	2.52737e-05	-0.000278	-2.26783e-05	-7.20914e-10	4.37639e-09	2.74522e-09	-4.46597e-09	-5.37995e-06	3.26596e-05	2.04867e-05	-3.33281e-05	-6.92144e-06	2.23985e-05
	9.14e-05	1.55	1.5	-1.4	-1.4	0.481299	0.025299	-0.270701	-0.030701	0.000481	2.52737e-05	-0.00027	-3.06703e-05	-6.72832e-10	4.37892e-09	2.71818e-09	-4.46904e-09	-5.02113e-06	3.26785e-05	2.02849e-05	-3.3351e-05	-6.58148e-06	2.22196e-05
	9.15e-05	1.45	1.5	-1.5	-1.5	0.497299	0.009299	-0.294701	-0.030701	0.000497	9.28972e-06	-0.000294	-3.06703e-05	-6.23152e-10	4.37985e-09	2.68874e-09	-4.4721e-09	-4.65038e-06	3.26854e-05	2.00652e-05	-3.33739e-05	-6.21766e-06	2.20227e-05
	9.16e-05	1.45	1.6	-1.45	-1.45	0.489299	0.017299	-0.286701	-0.030701	0.000489	1.72817e-05	-0.000286	-3.06703e-05	-5.7427e-10	4.38157e-09	2.6601e-09	-4.47517e-09	-4.2856e-06	3.26983e-05	1.98515e-05	-3.33968e-05	-5.86578e-06	2.18319e-05
	9.17e-05	1.5	1.6	-1.45	-1.6	0.497299	0.017299	-0.294701	-0.030701	0.000497	1.72817e-05	-0.000294	-3.06703e-05	-5.2459e-10	4.3833e-09	2.63065e-09	-4.47824e-09	-3.91485e-06	3.27112e-05	1.96318e-05	-3.34197e-05	-5.50793e-06	2.16351e-05
	9.18e-05	1.55	1.55	-1.55	-1.5	0.505299	0.025299	-0.294701	-0.038701	0.000505	2.52737e-05	-0.000294	-3.86623e-05	-4.74111e-10	4.38583e-09	2.60121e-09	-4.4821e-09	-3.53814e-06	3.27301e-05	1.9412e-05	-3.34485e-05	-5.15007e-06	2.14442e-05
	9.19e-05	1.55	1.65	-1.5	-1.5	0.513299	0.017299	-0.302701	-0.022701	0.000513	1.72817e-05	-0.000302	-2.26783e-05	-4.22832e-10	4.38756e-09	2.57097e-09	-4.48437e-09	-3.15546e-06	3.2743e-05	1.91864e-05	-3.34655e-05	-4.78029e-06	2.12355e-05
	9.2e-05	1.55	1.5	-1.55	-1.6	0.513299	0.033299	-0.310701	-0.022701	0.000513	3.32657e-05	-0.00031	-2.26783e-05	-3.71554e-10	4.39088e-09	2.53993e-09	-4.48664e-09	-2.77279e-06	3.27678e-05	1.89547e-05	-3.34824e-05	-4.42244e-06	2.10208e-05
	9.21e-05	1.5	1.55	-1.4	-1.5	0.521299	0.009299	-0.302701	-0.030701	0.000521	9.28972e-06	-0.000302	-3.06703e-05	-3.19476e-10	4.39181e-09	2.5097e-09	-4.48971e-09	-2.38415e-06	3.27747e-05	1.87291e-05	-3.35053e-05	-4.04074e-06	2.0818e-05
	9.22e-05	1.65	1.6	-1.5	-1.55	0.513299	0.017299	-0.318701	-0.030701	0.000513	1.72817e-05	-0.000318	-3.06703e-05	-2.68197e-10	4.39354e-09	2.47786e-09	-4.49277e-09	-2.00147e-06	3.27876e-05	1.84915e-05	-3.35281e-05	-3.67096e-06	2.06033e-05
	9.23e-05	1.6	1.65	-1.55	-1.5	0.505299	0.009299	-0.318701	-0.030701	0.000505	9.28972e-06	-0.000318	-3.06703e-05	-2.17718e-10	4.39447e-09	2.44602e-09	-4.49584e-09	-1.62476e-06	3.27946e-05	1.82539e-05	-3.3551e-05	-3.30118e-06	2.03886e-05
	9.24e-05	1.6	1.6	-1.55	-1.6	0.529299	0.009299	-0.334701	-0.022701	0.000529	9.28972e-06	-0.000334	-2.26783e-05	-1.64841e-10	4.3954e-09	2.41258e-09	-4.49811e-09	-1.23015e-06	3.28015e-05	1.80043e-05	-3.3568e-05	-2.9135e-06	2.0156e-05
	9.25e-05	1.7	1.65	-1.6	-1.55	0.521299	0.017299	-0.342701	-0.046701	0.000521	1.72817e-05	-0.000342	-4.66543e-05	-1.12763e-10	4.39713e-09	2.37835e-09	-4.50277e-09	-8.41514e-07	3.28144e-05	1.77488e-05	-3.36028e-05	-2.53776e-06	1.99353e-05
	9.26e-05	1.65	1.6	-1.6	-1.55	0.513299	0.017299	-0.326701	-0.030701	0.000513	1.72817e-05	-0.000326	-3.06703e-05	-6.14843e-11	4.39886e-09	2.34571e-09	-4.50584e-09	-4.58838e-07	3.28273e-05	1.75053e-05	-3.36257e-05	-2.16798e-06	1.97146e-05
	9.27e-05	1.6	1.65	-1.6	-1.6	0.529299	0.025299	-0.334701	-0.022701	0.000529	2.52737e-05	-0.000334	-2.26783e-05	-8.60723e-12	4.40138e-09	2.31227e-09	-4.50811e-09	-6.42331e-08	3.28461e-05	1.72558e-05	-3.36426e-05	-1.79224e-06	1.9482e-05
	9.28e-05	1.65	1.65	-1.6	-1.6	0.545299	0.025299	-0.342701	-0.030701	0.000545	2.52737e-05	-0.000342	-3.06703e-05	4.58682e-11	4.40391e-09	2.27804e-09	-4.51118e-09	3.423e-07	3.2865e-05	1.70003e-05	-3.36655e-05	-1.40457e-06	1.92494e-05
	9.29e-05	1.65	1.65	-1.7	-1.55	0.537299	0.017299	-0.358701	-0.046701	0.000537	1.72817e-05	-0.000358	-4.66543e-05	9.95444e-11	4.40564e-09	2.2422e-09	-4.51584e-09	7.42869e-07	3.28779e-05	1.67329e-05	-3.37003e-05	-1.01689e-06	1.90168e-05
	9.3e-05	1.65	1.65	-1.65	-1.6	0.529299	0.009299	-0.358701	-0.030701	0.000529	9.28972e-06	-0.000358	-3.06703e-05	1.52421e-10	4.40657e-09	2.20637e-09	-4.51891e-09	1.13747e-06	3.28848e-05	1.64654e-05	-3.37232e-05	-6.29222e-07	1.87723e-05
	9.31e-05	1.7	1.75	-1.6	-1.65	0.521299	0.009299	-0.366701	-0.022701	0.000521	9.28972e-06	-0.000366	-2.26783e-05	2.04499e-10	4.4075e-09	2.16973e-09	-4.52117e-09	1.52611e-06	3.28918e-05	1.6192e-05	-3.37401e-05	-2.47514e-07	1.85158e-05
	9.32e-05	1.65	1.65	-1.65	-1.65	0.529299	0.017299	-0.366701	-0.030701	0.000529	1.72817e-05	-0.000366	-3.06703e-05	2.57376e-10	4.40922e-09	2.1331e-09	-4.52424e-09	1.92072e-06	3.29047e-05	1.59187e-05	-3.3763e-05	1.34194e-07	1.82653e-05
	9.33e-05	1.65	1.8	-1.65	-1.7	0.537299	0.025299	-0.382701	-0.030701	0.000537	2.52737e-05	-0.000382	-3.06703e-05	3.11052e-10	4.41175e-09	2.09487e-09	-4.52731e-09	2.32129e-06	3.29235e-05	1.56334e-05	-3.37859e-05	5.15902e-07	1.80029e-05
	9.34e-05	1.6	1.7	-1.6	-1.6	0.553299	0.025299	-0.382701	-0.030701	0.000553	2.52737e-05	-0.000382	-3.06703e-05	3.66327e-10	4.41428e-09	2.05664e-09	-4.53038e-09	2.73379e-06	3.29424e-05	1.5348e-05	-3.38088e-05	9.09538e-07	1.77405e-05
	9.35e-05	1.7	1.7	-1.55	-1.7	0.561299	0.017299	-0.382701	-0.022701	0.000561	1.72817e-05	-0.000382	-2.26783e-05	4.22401e-10	4.41601e-09	2.0184e-09	-4.53264e-09	3.15225e-06	3.29553e-05	1.50627e-05	-3.38257e-05	1.3151e-06	1.74721e-05
	9.36e-05	1.65	1.75	-1.7	-1.65	0.545299	0.009299	-0.398701	-0.038701	0.000545	9.28972e-06	-0.000398	-3.86623e-05	4.76876e-10	4.41694e-09	1.97858e-09	-4.53651e-09	3.55878e-06	3.29622e-05	1.47655e-05	-3.38546e-05	1.7147e-06	1.72037e-05
	9.37e-05	1.7	1.65	-1.7	-1.75	0.561299	0.017299	-0.398701	-0.038701	0.000561	1.72817e-05	-0.000398	-3.86623e-05	5.3295e-10	4.41866e-09	1.93874e-09	-4.54038e-09	3.97724e-06	3.29751e-05	1.44682e-05	-3.38834e-05	2.12027e-06	1.69353e-05
	9.38e-05	1.65	1.65	-1.7	-1.7	0.561299	0.017299	-0.398701	-0.030701	0.000561	1.72817e-05	-0.000398	-3.06703e-05	5.89024e-10	4.42039e-09	1.89891e-09	-4.54344e-09	4.3957e-06	3.2988e-05	1.4171e-05	-3.39063e-05	2.52583e-06	1.66609e-05
	9.39e-05	1.85	1.7	-1.75	-1.75	0.561299	0.025299	-0.406701	-0.030701	0.000561	2.52737e-05	-0.000406	-3.06703e-05	6.45098e-10	4.42292e-09	1.85829e-09	-4.54651e-09	4.81416e-06	3.30069e-05	1.38678e-05	-3.39292e-05	2.92543e-06	1.63806e-05
	9.4e-05	1.8	1.8	-1.6	-1.75	0.569299	0.017299	-0.422701	-0.030701	0.000569	1.72817e-05	-0.000422	-3.06703e-05	7.01971e-10	4.42465e-09	1.81606e-09	-4.54958e-09	5.23859e-06	3.30198e-05	1.35527e-05	-3.39521e-05	3.33696e-06	1.60884e-05
	9.41e-05	1.75	1.75	-1.7	-1.8	0.593299	0.009299	-0.422701	-0.030701	0.000593	9.28972e-06	-0.000422	-3.06703e-05	7.61242e-10	4.42558e-09	1.77383e-09	-4.55264e-09	5.68091e-06	3.30267e-05	1.32375e-05	-3.3975e-05	3.77235e-06	1.57961e-05
	9.42e-05	1.75	1.75	-1.65	-1.7	0.577299	0.009299	-0.430701	-0.022701	0.000577	9.28972e-06	-0.00043	-2.26783e-05	8.18914e-10	4.42651e-09	1.7308e-09	-4.55491e-09	6.1113e-06	3.30336e-05	1.29164e-05	-3.39919e-05	4.1958e-06	1.5492e-05
	9.43e-05	1.8	1.75	-1.75	-1.7	0.577299	0.009299	-0.430701	-0.022701	0.000577	9.28972e-06	-0.00043	-2.26783e-05	8.76586e-10	4.42744e-09	1.68777e-09	-4.55718e-09	6.54169e-06	3.30406e-05	1.25953e-05	-3.40088e-05	4.61926e-06	1.51878e-05
	9.44e-05	1.85	1.9	-1.7	-1.7	0.561299	0.009299	-0.454701	-0.022701	0.000561	9.28972e-06	-0.000454	-2.26783e-05	9.3266e-10	4.42836e-09	1.64235e-09	-4.55945e-09	6.96015e-06	3.30475e-05	1.22563e-05	-3.40257e-05	5.03079e-06	1.48657e-05
	9.45e-05	1.75	1.8	-1.85	-1.75	0.577299	0.017299	-0.438701	-0.038701	0.000577	1.72817e-05	-0.000438	-3.86623e-05	9.90332e-10	4.43009e-09	1.59852e-09	-4.56331e-09	7.39054e-06	3.30604e-05	1.19293e-05	-3.40546e-05	5.44828e-06	1.45675e-05
	9.46e-05	1.75	1.9	-1.7	-1.8	0.577299	0.033299	-0.446701	-0.022701	0.000577	3.32657e-05	-0.000446	-2.26783e-05	1.048e-09	4.43342e-09	1.5539e-09	-4.56558e-09	7.82093e-06	3.30852e-05	1.15963e-05	-3.40715e-05	5.85385e-06	1.42514e-05
	9.47e-05	1.8	1.9	-1.8	-1.7	0.577299	0.033299	-0.470701	-0.038701	0.000577	3.32657e-05	-0.00047	-3.86623e-05	1.10568e-09	4.43675e-09	1.50687e-09	-4.56945e-09	8.25132e-06	3.311e-05	1.12453e-05	-3.41004e-05	6.25941e-06	1.39294e-05
	9.48e-05	1.85	1.9	-1.8	-1.75	0.553299	0.025299	-0.462701	-0.030701	0.000553	2.52737e-05	-0.000462	-3.06703e-05	1.16095e-09	4.43927e-09	1.46065e-09	-4.57251e-09	8.66381e-06	3.31289e-05	1.09004e-05	-3.41233e-05	6.65305e-06	1.36073e-05
	9.49e-05	1.9	2	-1.85	-1.9	0.577299	0.009299	-0.462701	-0.014701	0.000577	9.28972e-06	-0.000462	-1.46863e-05	1.21862e-09	4.4402e-09	1.41443e-09	-4.57398e-09	9.0942e-06	3.31358e-05	1.05554e-05	-3.41342e-05	7.07651e-06	1.32733e-05
	9.5e-05	1.85	1.95	-1.8	-1.85	0.585299	0.001299	-0.470701	-0.022701	0.000585	1.29771e-06	-0.00047	-2.26783e-05	1.27709e-09	4.44033e-09	1.3674e-09	-4.57625e-09	9.53056e-06	3.31368e-05	1.02045e-05	-3.41511e-05	7.51189e-06	1.29393e-05
	9.51e-05	1.85	1.95	-1.8	-1.9	0.577299	0.009299	-0.462701	-0.022701	0.000577	9.28972e-06	-0.000462	-2.26783e-05	1.33477e-09	4.44126e-09	1.32118e-09	-4.57852e-09	9.96095e-06	3.31437e-05	9.85956e-06	-3.41681e-05	7.93535e-06	1.26113e-05
	9.52e-05	1.85	1.8	-1.85	-1.85	0.585299	0.033299	-0.486701	-0.038701	0.000585	3.32657e-05	-0.000486	-3.86623e-05	1.39324e-09	4.44459e-09	1.27256e-09	-4.58239e-09	1.03973e-05	3.31686e-05	9.49671e-06	-3.41969e-05	8.34688e-06	1.22773e-05
	9.53e-05	1.9	1.85	-1.85	-1.85	0.569299	0.025299	-0.494701	-0.030701	0.000569	2.52737e-05	-0.000494	-3.06703e-05	1.45011e-09	4.44711e-09	1.22314e-09	-4.58545e-09	1.08217e-05	3.31874e-05	9.1279e-06	-3.42198e-05	8.75244e-06	1.19314e-05
	9.54e-05	1.95	1.85	-1.85	-1.9	0.577299	0.041299	-0.494701	-0.030701	0.000577	4.12577e-05	-0.000494	-3.06703e-05	1.50778e-09	4.45124e-09	1.17372e-09	-4.58852e-09	1.12521e-05	3.32182e-05	8.75909e-06	-3.42427e-05	9.15204e-06	1.15854e-05
	9.55e-05	1.9	2.05	-1.95	-1.9	0.577299	0.017299	-0.510701	-0.022701	0.000577	1.72817e-05	-0.00051	-2.26783e-05	1.56546e-09	4.45297e-09	1.1227e-09	-4.59079e-09	1.16825e-05	3.32311e-05	8.37835e-06	-3.42596e-05	9.56953e-06	1.12216e-05
	9.56e-05	2	2	-1.9	-1.85	0.577299	0.009299	-0.510701	-0.030701	0.000577	9.28972e-06	-0.00051	-3.06703e-05	1.62313e-09	4.4539e-09	1.07168e-09	-4.59385e-09	1.21129e-05	3.3238e-05	7.99761e-06	-3.42825e-05	9.99299e-06	1.08638e-05
	9.57e-05	1.9	1.95	-1.9	-1.9	0.577299	0.001299	-0.494701	-0.030701	0.000577	1.29771e-06	-0.000494	-3.06703e-05	1.6808e-09	4.45403e-09	1.02226e-09	-4.59692e-09	1.25433e-05	3.3239e-05	7.6288e-06	-3.43054e-05	1.04224e-05	1.05178e-05
	9.58e-05	1.95	1.95	-1.85	-1.9	0.585299	0.017299	-0.526701	-0.038701	0.000585	1.72817e-05	-0.000526	-3.86623e-05	1.73927e-09	4.45575e-09	9.69641e-10	-4.60079e-09	1.29796e-05	3.32519e-05	7.23613e-06	-3.43342e-05	1.08459e-05	1.0154e-05
	9.59e-05	2.05	1.95	-2	-1.85	0.561299	0.041299	-0.526701	-0.014701	0.000561	4.12577e-05	-0.000526	-1.46863e-05	1.79535e-09	4.45988e-09	9.17024e-10	-4.60226e-09	1.33981e-05	3.32827e-05	6.84346e-06	-3.43452e-05	1.12335e-05	9.77232e-06
	9.6e-05	1.9	1.9	-1.95	-1.9	0.569299	0.025299	-0.534701	-0.030701	0.000569	2.52737e-05	-0.000534	-3.06703e-05	1.85222e-09	4.46241e-09	8.63607e-10	-4.60532e-09	1.38225e-05	3.33016e-05	6.44483e-06	-3.43681e-05	1.16391e-05	9.39657e-06
	9.61e-05	2	2	-1.95	-1.9	0.569299	0.033299	-0.534701	-0.022701	0.000569	3.32657e-05	-0.000534	-2.26783e-05	1.90909e-09	4.46573e-09	8.10191e-10	-4.60759e-09	1.42469e-05	3.33264e-05	6.0462e-06	-3.4385e-05	1.20387e-05	9.01487e-06
	9.62e-05	2	2	-2.05	-1.95	0.545299	0.017299	-0.550701	-0.022701	0.000545	1.72817e-05	-0.00055	-2.26783e-05	1.96357e-09	4.46746e-09	7.55175e-10	-4.60986e-09	1.46535e-05	3.33393e-05	5.63564e-06	-3.44019e-05	1.24323e-05	8.62123e-06
	9.63e-05	1.95	1.95	-1.95	-2	0.577299	0.009299	-0.542701	-0.038701	0.000577	9.28972e-06	-0.000542	-3.86623e-05	2.02124e-09	4.46839e-09	7.0096e-10	-4.61373e-09	1.50839e-05	3.33462e-05	5.23104e-06	-3.44308e-05	1.28558e-05	8.24549e-06
	9.64e-05	2.05	1.95	-2	-1.9	0.561299	0.001299	-0.550701	-0.014701	0.000561	1.29771e-06	-0.00055	-1.46863e-05	2.07731e-09	4.46852e-09	6.45945e-10	-4.61519e-09	1.55023e-05	3.33472e-05	4.82048e-06	-3.44418e-05	1.32733e-05	7.84588e-06
	9.65e-05	1.9	2.1	-1.9	-1.95	0.553299	0.017299	-0.550701	-0.030701	0.000553	1.72817e-05	-0.00055	-3.06703e-05	2.13259e-09	4.47025e-09	5.90929e-10	-4.61826e-09	1.59148e-05	3.33601e-05	4.40992e-06	-3.44646e-05	1.36729e-05	7.45821e-06
	9.66e-05	2.05	2	-1.9	-1.95	0.545299	0.033299	-0.558701	-0.022701	0.000545	3.32657e-05	-0.000558	-2.26783e-05	2.18706e-09	4.47358e-09	5.35115e-10	-4.62053e-09	1.63214e-05	3.33849e-05	3.9934e-06	-3.44816e-05	1.40546e-05	7.05861e-06
	9.67e-05	2.05	2.05	-1.95	-2.05	0.545299	0.041299	-0.566701	-0.038701	0.000545	4.12577e-05	-0.000566	-3.86623e-05	2.24154e-09	4.4777e-09	4.78502e-10	-4.62439e-09	1.67279e-05	3.34157e-05	3.57091e-06	-3.45104e-05	1.44303e-05	6.66498e-06
	9.68e-05	2.05	2.1	-2.05	-2.05	0.529299	0.017299	-0.574701	-0.030701	0.000529	1.72817e-05	-0.000574	-3.06703e-05	2.29442e-09	4.47943e-09	4.21089e-10	-4.62746e-09	1.71225e-05	3.34286e-05	3.14245e-06	-3.45333e-05	1.4812e-05	6.25941e-06
	9.69e-05	2.1	2.1	-1.95	-2	0.529299	0.009299	-0.574701	-0.022701	0.000529	9.28972e-06	-0.000574	-2.26783e-05	2.34729e-09	4.48036e-09	3.63676e-10	-4.62973e-09	1.75171e-05	3.34355e-05	2.714e-06	-3.45502e-05	1.51997e-05	5.84788e-06
	9.7e-05	2.05	2.05	-2	-2.05	0.521299	-0.006701	-0.566701	-0.022701	0.000521	-6.6943e-06	-0.000566	-2.26783e-05	2.39937e-09	4.47969e-09	3.07063e-10	-4.632e-09	1.79058e-05	3.34305e-05	2.29151e-06	-3.45671e-05	1.55934e-05	5.44232e-06
	9.71e-05	2.1	2.05	-1.95	-2	0.521299	0.009299	-0.590701	-0.022701	0.000521	9.28972e-06	-0.00059	-2.26783e-05	2.45145e-09	4.48062e-09	2.48052e-10	-4.63427e-09	1.82944e-05	3.34375e-05	1.85113e-06	-3.45841e-05	1.59751e-05	5.01886e-06
	9.72e-05	2.15	2.15	-2	-2.05	0.497299	0.025299	-0.598701	-0.038701	0.000497	2.52737e-05	-0.000598	-3.86623e-05	2.50113e-09	4.48315e-09	1.88242e-10	-4.63813e-09	1.86651e-05	3.34563e-05	1.40479e-06	-3.46129e-05	1.6327e-05	4.60137e-06
	9.73e-05	2.1	2.1	-2.05	-2.05	0.513299	0.025299	-0.598701	-0.022701	0.000513	2.52737e-05	-0.000598	-2.26783e-05	2.55241e-09	4.48567e-09	1.28431e-10	-4.6404e-09	1.90478e-05	3.34752e-05	9.58442e-07	-3.46299e-05	1.66908e-05	4.17195e-06
	9.74e-05	2.15	2.1	-2	-2.1	0.481299	0.041299	-0.614701	-0.030701	0.000481	4.12577e-05	-0.000614	-3.06703e-05	2.60049e-09	4.4898e-09	6.70225e-11	-4.64347e-09	1.94066e-05	3.3506e-05	5.00168e-07	-3.46527e-05	1.70188e-05	3.73656e-06
	9.75e-05	2.1	2.1	-2.1	-2.1	0.497299	0.017299	-0.590701	-0.030701	0.000497	1.72817e-05	-0.00059	-3.06703e-05	2.65017e-09	4.49153e-09	8.0114e-12	-4.64653e-09	1.97774e-05	3.35189e-05	5.97865e-08	-3.46756e-05	1.73766e-05	3.31907e-06
	9.76e-05	2.1	2.1	-2.15	-2.1	0.473299	0.025299	-0.614701	-0.022701	0.000473	2.52737e-05	-0.000614	-2.26783e-05	2.69745e-09	4.49405e-09	-5.33973e-11	-4.6488e-09	2.01302e-05	3.35377e-05	-3.98487e-07	-3.46925e-05	1.77106e-05	2.87772e-06
	9.77e-05	2.1	2.1	-2.15	-2.1	0.449299	0.009299	-0.630701	-0.022701	0.000449	9.28972e-06	-0.00063	-2.26783e-05	2.74234e-09	4.49498e-09	-1.16404e-10	-4.65107e-09	2.04652e-05	3.35447e-05	-8.68689e-07	-3.47095e-05	1.80387e-05	2.42444e-06
	9.78e-05	2.05	2.2	-2.1	-2	0.457299	0.025299	-0.638701	-0.022701	0.000457	2.52737e-05	-0.000638	-2.26783e-05	2.78802e-09	4.49751e-09	-1.80211e-10	-4.65334e-09	2.08061e-05	3.35635e-05	-1.34486e-06	-3.47264e-05	1.83607e-05	1.9652e-06
	9.79e-05	2.25	2.25	-2.15	-2.05	0.441299	0.025299	-0.630701	-0.030701	0.000441	2.52737e-05	-0.00063	-3.06703e-05	2.83211e-09	4.50004e-09	-2.43218e-10	-4.6564e-09	2.11351e-05	3.35824e-05	-1.81506e-06	-3.47493e-05	1.86709e-05	1.51788e-06
	9.8e-05	2.15	2.1	-2.05	-2.15	0.433299	0.033299	-0.646701	-0.030701	0.000433	3.32657e-05	-0.000646	-3.06703e-05	2.87539e-09	4.50337e-09	-3.07823e-10	-4.65947e-09	2.14582e-05	3.36072e-05	-2.29719e-06	-3.47722e-05	1.89691e-05	1.05864e-06
	9.81e-05	2.25	2.1	-2.1	-2.05	0.425299	0.041299	-0.630701	-0.022701	0.000425	4.12577e-05	-0.00063	-2.26783e-05	2.91788e-09	4.50749e-09	-3.7083e-10	-4.66174e-09	2.17752e-05	3.3638e-05	-2.76739e-06	-3.47891e-05	1.92554e-05	6.05365e-07
	9.82e-05	2.2	2.2	-2.05	-2.15	0.425299	0.017299	-0.646701	-0.038701	0.000425	1.72817e-05	-0.000646	-3.86623e-05	2.96037e-09	4.50922e-09	-4.35436e-10	-4.66561e-09	2.20923e-05	3.36509e-05	-3.24952e-06	-3.4818e-05	1.95595e-05	1.52087e-07
	9.83e-05	2.25	2.15	-2.2	-2.2	0.417299	0.001299	-0.654701	-0.030701	0.000417	1.29771e-06	-0.000654	-3.06703e-05	3.00206e-09	4.50935e-09	-5.0084e-10	-4.66867e-09	2.24034e-05	3.36519e-05	-3.73762e-06	-3.48408e-05	1.98697e-05	-3.1312e-07
	9.84e-05	2.15	2.25	-2.1	-2.2	0.409299	0.017299	-0.654701	-0.022701	0.000409	1.72817e-05	-0.000654	-2.26783e-05	3.04295e-09	4.51108e-09	-5.66245e-10	-4.67094e-09	2.27086e-05	3.36648e-05	-4.22571e-06	-3.48578e-05	2.01619e-05	-7.8429e-07
	9.85e-05	2.25	2.25	-2.15	-2.2	0.377299	0.017299	-0.670701	-0.022701	0.000377	1.72817e-05	-0.00067	-2.26783e-05	3.08064e-09	4.51281e-09	-6.33248e-10	-4.67321e-09	2.29898e-05	3.36777e-05	-4.72573e-06	-3.48747e-05	2.04303e-05	-1.26739e-06
	9.86e-05	2.2	2.15	-2.15	-2.15	0.377299	0.017299	-0.662701	-0.038701	0.000377	1.72817e-05	-0.000662	-3.86623e-05	3.11833e-09	4.51453e-09	-6.99452e-10	-4.67708e-09	2.32711e-05	3.36906e-05	-5.21979e-06	-3.49035e-05	2.06987e-05	-1.7326e-06
	9.87e-05	2.25	2.25	-2.15	-2.15	0.337299	0.033299	-0.654701	-0.030701	0.000337	3.32657e-05	-0.000654	-3.06703e-05	3.15203e-09	4.51786e-09	-7.64857e-10	-4.68014e-09	2.35226e-05	3.37154e-05	-5.70789e-06	-3.49264e-05	2.09253e-05	-2.1978e-06
	9.88e-05	2.3	2.25	-2.15	-2.25	0.353299	0.025299	-0.662701	-0.038701	0.000353	2.52737e-05	-0.000662	-3.86623e-05	3.18732e-09	4.52039e-09	-8.31061e-10	-4.68401e-09	2.3786e-05	3.37342e-05	-6.20195e-06	-3.49553e-05	2.11699e-05	-2.66301e-06
	9.89e-05	2.25	2.25	-2.3	-2.25	0.345299	0.017299	-0.670701	-0.006701	0.000345	1.72817e-05	-0.00067	-6.6943e-06	3.22182e-09	4.52212e-09	-8.98064e-10	-4.68468e-09	2.40434e-05	3.37471e-05	-6.70197e-06	-3.49603e-05	2.14144e-05	-3.15804e-06
	9.9e-05	2.25	2.25	-2.25	-2.3	0.329299	0.009299	-0.678701	-0.014701	0.000329	9.28972e-06	-0.000678	-1.46863e-05	3.25471e-09	4.52304e-09	-9.65866e-10	-4.68615e-09	2.42889e-05	3.37541e-05	-7.20796e-06	-3.49712e-05	2.1653e-05	-3.65306e-06
	9.91e-05	2.3	2.35	-2.25	-2.2	0.313299	0.009299	-0.670701	-0.022701	0.000313	9.28972e-06	-0.00067	-2.26783e-05	3.28601e-09	4.52397e-09	-1.03287e-09	-4.68841e-09	2.45225e-05	3.3761e-05	-7.70798e-06	-3.49882e-05	2.18796e-05	-4.13616e-06
	9.92e-05	2.3	2.35	-2.2	-2.3	0.305299	0.025299	-0.678701	-0.030701	0.000305	2.52737e-05	-0.000678	-3.06703e-05	3.31651e-09	4.5265e-09	-1.10067e-09	-4.69148e-09	2.47501e-05	3.37799e-05	-8.21397e-06	-3.5011e-05	2.20884e-05	-4.61926e-06
	9.93e-05	2.2	2.2	-2.25	-2.2	0.289299	0.025299	-0.686701	-0.038701	0.000289	2.52737e-05	-0.000686	-3.86623e-05	3.34541e-09	4.52903e-09	-1.16927e-09	-4.69535e-09	2.49658e-05	3.37987e-05	-8.72592e-06	-3.50399e-05	2.22852e-05	-5.10236e-06
	9.94e-05	2.3	2.3	-2.3	-2.25	0.281299	0.025299	-0.678701	-0.030701	0.000281	2.52737e-05	-0.000678	-3.06703e-05	3.37351e-09	4.53156e-09	-1.23708e-09	-4.69841e-09	2.51755e-05	3.38176e-05	-9.23191e-06	-3.50628e-05	2.2476e-05	-5.58546e-06
	9.95e-05	2.25	2.35	-2.3	-2.3	0.273299	0.017299	-0.686701	-0.030701	0.000273	1.72817e-05	-0.000686	-3.06703e-05	3.40082e-09	4.53328e-09	-1.30568e-09	-4.70148e-09	2.53792e-05	3.38305e-05	-9.74386e-06	-3.50857e-05	2.26669e-05	-6.07452e-06
	9.96e-05	2.35	2.45	-2.3	-2.3	0.265299	0.009299	-0.702701	-0.022701	0.000265	9.28972e-06	-0.000702	-2.26783e-05	3.42732e-09	4.53421e-09	-1.37588e-09	-4.70375e-09	2.5577e-05	3.38374e-05	-1.02677e-05	-3.51026e-05	2.28577e-05	-6.58148e-06
	9.97e-05	2.4	2.35	-2.3	-2.25	0.249299	-0.006701	-0.702701	-0.030701	0.000249	-6.6943e-06	-0.000702	-3.06703e-05	3.45222e-09	4.53354e-09	-1.44608e-09	-4.70682e-09	2.57629e-05	3.38324e-05	-1.07916e-05	-3.51255e-05	2.30486e-05	-7.08247e-06
	9.98e-05	2.3	2.35	-2.3	-2.15	0.265299	0.009299	-0.702701	-0.030701	0.000265	9.28972e-06	-0.000702	-3.06703e-05	3.47873e-09	4.53447e-09	-1.51628e-09	-4.70988e-09	2.59607e-05	3.38394e-05	-1.13155e-05	-3.51484e-05	2.32394e-05	-7.58346e-06
	9.99e-05	2.45	2.35	-2.3	-2.25	0.249299	0.017299	-0.702701	-0.038701	0.000249	1.72817e-05	-0.000702	-3.86623e-05	3.50363e-09	4.5362e-09	-1.58648e-09	-4.71375e-09	2.61465e-05	3.38522e-05	-1.18394e-05	-3.51772e-05	2.34124e-05	-8.07849e-06
	0.0001	2.4	2.35	-2.3	-2.3	0.249299	0.025299	-0.702701	-0.030701	0.000249	2.52737e-05	-0.000702	-3.06703e-05	3.52854e-09	4.53873e-09	-1.65668e-09	-4.71682e-09	2.63324e-05	3.38711e-05	-1.23633e-05	-3.52001e-05	2.35794e-05	-8.57948e-06
	0.0001	2.4	2.4	-2.4	-2.35	0.241299	0.033299	-0.710701	-0.022701	0.000241	3.32657e-05	-0.00071	-2.26783e-05	3.55264e-09	4.54206e-09	-1.72768e-09	-4.71908e-09	2.65123e-05	3.38959e-05	-1.28931e-05	-3.52171e-05	2.37345e-05	-9.0924e-06
	0.0001	2.45	2.4	-2.3	-2.4	0.241299	0.017299	-0.694701	-0.014701	0.000241	1.72817e-05	-0.000694	-1.46863e-05	3.57675e-09	4.54378e-09	-1.79708e-09	-4.72055e-09	2.66922e-05	3.39088e-05	-1.3411e-05	-3.5228e-05	2.39015e-05	-9.59936e-06
	0.0001	2.5	2.4	-2.3	-2.45	0.217299	0.025299	-0.694701	-0.022701	0.000217	2.52737e-05	-0.000694	-2.26783e-05	3.59846e-09	4.54631e-09	-1.86648e-09	-4.72282e-09	2.68542e-05	3.39277e-05	-1.39289e-05	-3.52449e-05	2.40446e-05	-1.01004e-05
	0.0001	2.45	2.35	-2.4	-2.4	0.201299	0.009299	-0.710701	-0.014701	0.000201	9.28972e-06	-0.00071	-1.46863e-05	3.61857e-09	4.54724e-09	-1.93748e-09	-4.72429e-09	2.70042e-05	3.39346e-05	-1.44588e-05	-3.52559e-05	2.41877e-05	-1.06192e-05
	0.0001	2.4	2.45	-2.4	-2.4	0.201299	0.017299	-0.694701	-0.038701	0.000201	1.72817e-05	-0.000694	-3.86623e-05	3.63868e-09	4.54897e-09	-2.00688e-09	-4.72815e-09	2.71543e-05	3.39475e-05	-1.49767e-05	-3.52847e-05	2.43249e-05	-1.11083e-05
	0.000101	2.5	2.4	-2.4	-2.35	0.217299	0.025299	-0.694701	-0.038701	0.000217	2.52737e-05	-0.000694	-3.86623e-05	3.66039e-09	4.5515e-09	-2.07628e-09	-4.73202e-09	2.73163e-05	3.39664e-05	-1.54946e-05	-3.53136e-05	2.44681e-05	-1.15974e-05
	0.000101	2.5	2.55	-2.4	-2.4	0.185299	0.033299	-0.694701	-0.022701	0.000185	3.32657e-05	-0.000694	-2.26783e-05	3.6789e-09	4.55482e-09	-2.14568e-09	-4.73429e-09	2.74545e-05	3.39912e-05	-1.60125e-05	-3.53305e-05	2.45814e-05	-1.20984e-05
	0.000101	2.45	2.4	-2.35	-2.4	0.185299	0.017299	-0.686701	-0.030701	0.000185	1.72817e-05	-0.000686	-3.06703e-05	3.69741e-09	4.55655e-09	-2.21428e-09	-4.73736e-09	2.75926e-05	3.40041e-05	-1.65245e-05	-3.53534e-05	2.47066e-05	-1.25874e-05
	0.000101	2.45	2.5	-2.35	-2.4	0.193299	0.017299	-0.686701	-0.022701	0.000193	1.72817e-05	-0.000686	-2.26783e-05	3.71672e-09	4.55828e-09	-2.28288e-09	-4.73962e-09	2.77367e-05	3.4017e-05	-1.70364e-05	-3.53703e-05	2.48379e-05	-1.30824e-05
	0.000101	2.5	2.5	-2.45	-2.4	0.177299	0.025299	-0.678701	-0.006701	0.000177	2.52737e-05	-0.000678	-6.6943e-06	3.73443e-09	4.56081e-09	-2.35068e-09	-4.74029e-09	2.78689e-05	3.40359e-05	-1.75424e-05	-3.53753e-05	2.49512e-05	-1.35834e-05
	0.000101	2.5	2.5	-2.4	-2.45	0.169299	0.001299	-0.678701	-0.014701	0.000169	1.29771e-06	-0.000678	-1.46863e-05	3.75134e-09	4.56094e-09	-2.41849e-09	-4.74176e-09	2.79951e-05	3.40368e-05	-1.80484e-05	-3.53863e-05	2.50764e-05	-1.40785e-05
	0.000101	2.45	2.55	-2.5	-2.55	0.161299	0.025299	-0.686701	-0.030701	0.000161	2.52737e-05	-0.000686	-3.06703e-05	3.76746e-09	4.56346e-09	-2.48709e-09	-4.74483e-09	2.81154e-05	3.40557e-05	-1.85603e-05	-3.54092e-05	2.51778e-05	-1.45675e-05
	0.000101	2.45	2.4	-2.45	-2.5	0.161299	0.041299	-0.678701	-0.046701	0.000161	4.12577e-05	-0.000678	-4.66543e-05	3.78357e-09	4.56759e-09	-2.55489e-09	-4.74949e-09	2.82356e-05	3.40865e-05	-1.90663e-05	-3.5444e-05	2.52673e-05	-1.50387e-05
	0.000101	2.55	2.5	-2.45	-2.4	0.169299	0.025299	-0.654701	-0.030701	0.000169	2.52737e-05	-0.000654	-3.06703e-05	3.80049e-09	4.57011e-09	-2.62029e-09	-4.75256e-09	2.83618e-05	3.41053e-05	-1.95544e-05	-3.54669e-05	2.53746e-05	-1.55039e-05
	0.000101	2.55	2.5	-2.55	-2.5	0.161299	0.009299	-0.646701	-0.014701	0.000161	9.28972e-06	-0.000646	-1.46863e-05	3.8166e-09	4.57104e-09	-2.6849e-09	-4.75403e-09	2.84821e-05	3.41123e-05	-2.00366e-05	-3.54778e-05	2.54879e-05	-1.59751e-05
	0.000102	2.5	2.55	-2.45	-2.5	0.137299	0.025299	-0.638701	-0.014701	0.000137	2.52737e-05	-0.000638	-1.46863e-05	3.83031e-09	4.57357e-09	-2.74871e-09	-4.7555e-09	2.85844e-05	3.41311e-05	-2.05127e-05	-3.54888e-05	2.55714e-05	-1.64403e-05
	0.000102	2.6	2.5	-2.5	-2.5	0.153299	0.017299	-0.646701	-0.022701	0.000153	1.72817e-05	-0.000646	-2.26783e-05	3.84563e-09	4.5753e-09	-2.81331e-09	-4.75777e-09	2.86987e-05	3.4144e-05	-2.09949e-05	-3.55057e-05	2.56728e-05	-1.69055e-05
	0.000102	2.6	2.6	-2.5	-2.55	0.145299	0.009299	-0.614701	-0.006701	0.000145	9.28972e-06	-0.000614	-6.6943e-06	3.86015e-09	4.57623e-09	-2.87472e-09	-4.75844e-09	2.88071e-05	3.4151e-05	-2.14531e-05	-3.55107e-05	2.57742e-05	-1.73588e-05
	0.000102	2.55	2.65	-2.55	-2.5	0.145299	0.025299	-0.614701	-0.038701	0.000145	2.52737e-05	-0.000614	-3.86623e-05	3.87466e-09	4.57876e-09	-2.93613e-09	-4.7623e-09	2.89154e-05	3.41698e-05	-2.19114e-05	-3.55396e-05	2.58637e-05	-1.77882e-05
	0.000102	2.55	2.6	-2.5	-2.55	0.129299	0.017299	-0.590701	-0.022701	0.000129	1.72817e-05	-0.00059	-2.26783e-05	3.88758e-09	4.58048e-09	-2.99514e-09	-4.76457e-09	2.90118e-05	3.41827e-05	-2.23518e-05	-3.55565e-05	2.59472e-05	-1.82116e-05
	0.000102	2.65	2.65	-2.5	-2.55	0.129299	0.033299	-0.590701	-0.030701	0.000129	3.32657e-05	-0.00059	-3.06703e-05	3.90049e-09	4.58381e-09	-3.05415e-09	-4.76764e-09	2.91082e-05	3.42075e-05	-2.27922e-05	-3.55794e-05	2.60188e-05	-1.86291e-05
	0.000102	2.55	2.6	-2.55	-2.6	0.129299	0.017299	-0.574701	-0.022701	0.000129	1.72817e-05	-0.000574	-2.26783e-05	3.91341e-09	4.58554e-09	-3.11156e-09	-4.76991e-09	2.92046e-05	3.42204e-05	-2.32206e-05	-3.55963e-05	2.61023e-05	-1.90407e-05
	0.000102	2.65	2.6	-2.5	-2.6	0.129299	0.009299	-0.574701	-0.014701	0.000129	9.28972e-06	-0.000574	-1.46863e-05	3.92633e-09	4.58647e-09	-3.16898e-09	-4.77137e-09	2.9301e-05	3.42274e-05	-2.36491e-05	-3.56073e-05	2.61917e-05	-1.94581e-05
	0.000102	2.75	2.55	-2.5	-2.55	0.121299	-0.006701	-0.542701	-0.014701	0.000121	-6.6943e-06	-0.000542	-1.46863e-05	3.93845e-09	4.5858e-09	-3.22319e-09	-4.77284e-09	2.93914e-05	3.42224e-05	-2.40537e-05	-3.56182e-05	2.62872e-05	-1.98518e-05
	0.000102	2.65	2.65	-2.55	-2.6	0.113299	0.025299	-0.534701	-0.030701	0.000113	2.52737e-05	-0.000534	-3.06703e-05	3.94977e-09	4.58833e-09	-3.27661e-09	-4.77591e-09	2.94759e-05	3.42412e-05	-2.44523e-05	-3.56411e-05	2.63527e-05	-2.02275e-05
	0.000103	2.65	2.65	-2.55	-2.65	0.121299	0.017299	-0.518701	-0.038701	0.000121	1.72817e-05	-0.000518	-3.86623e-05	3.96188e-09	4.59005e-09	-3.32843e-09	-4.77978e-09	2.95663e-05	3.42541e-05	-2.4839e-05	-3.567e-05	2.64303e-05	-2.05854e-05
	0.000103	2.7	2.6	-2.65	-2.55	0.113299	0.025299	-0.494701	-0.038701	0.000113	2.52737e-05	-0.000494	-3.86623e-05	3.9732e-09	4.59258e-09	-3.37785e-09	-4.78364e-09	2.96508e-05	3.4273e-05	-2.52078e-05	-3.56988e-05	2.64959e-05	-2.09253e-05
	0.000103	2.7	2.65	-2.55	-2.65	0.097299	0.025299	-0.510701	-0.022701	9.72018e-05	2.52737e-05	-0.00051	-2.26783e-05	3.98292e-09	4.59511e-09	-3.42887e-09	-4.78591e-09	2.97233e-05	3.42919e-05	-2.55886e-05	-3.57157e-05	2.65496e-05	-2.12892e-05
	0.000103	2.6	2.65	-2.6	-2.55	0.105299	0.009299	-0.470701	-0.022701	0.000105	9.28972e-06	-0.00047	-2.26783e-05	3.99344e-09	4.59604e-09	-3.47589e-09	-4.78818e-09	2.98018e-05	3.42988e-05	-2.59395e-05	-3.57327e-05	2.66211e-05	-2.16231e-05
	0.000103	2.7	2.7	-2.55	-2.7	0.113299	0.009299	-0.470701	-0.014701	0.000113	9.28972e-06	-0.00047	-1.46863e-05	4.00476e-09	4.59697e-09	-3.52291e-09	-4.78965e-09	2.98863e-05	3.43057e-05	-2.62904e-05	-3.57436e-05	2.66987e-05	-2.19631e-05
	0.000103	2.65	2.65	-2.6	-2.6	0.105299	0.009299	-0.438701	-0.014701	0.000105	9.28972e-06	-0.000438	-1.46863e-05	4.01528e-09	4.5979e-09	-3.56674e-09	-4.79111e-09	2.99648e-05	3.43127e-05	-2.66175e-05	-3.57546e-05	2.67702e-05	-2.22792e-05
	0.000103	2.8	2.7	-2.6	-2.6	0.113299	0.009299	-0.446701	-0.022701	0.000113	9.28972e-06	-0.000446	-2.26783e-05	4.0266e-09	4.59882e-09	-3.61137e-09	-4.79338e-09	3.00492e-05	3.43196e-05	-2.69505e-05	-3.57715e-05	2.68478e-05	-2.25953e-05
	0.000103	2.75	2.6	-2.65	-2.65	0.105299	0.033299	-0.398701	-0.038701	0.000105	3.32657e-05	-0.000398	-3.86623e-05	4.03712e-09	4.60215e-09	-3.6512e-09	-4.79725e-09	3.01277e-05	3.43444e-05	-2.72477e-05	-3.58004e-05	2.69015e-05	-2.28637e-05
	0.000103	2.65	2.7	-2.65	-2.65	0.089299	0.017299	-0.382701	-0.046701	8.92098e-05	1.72817e-05	-0.000382	-4.66543e-05	4.04604e-09	4.60388e-09	-3.68943e-09	-4.80191e-09	3.01943e-05	3.43573e-05	-2.7533e-05	-3.58352e-05	2.69551e-05	-2.31142e-05
	0.000103	2.75	2.65	-2.65	-2.7	0.097299	0.017299	-0.382701	-0.038701	9.72018e-05	1.72817e-05	-0.000382	-3.86623e-05	4.05576e-09	4.60561e-09	-3.72766e-09	-4.80578e-09	3.02668e-05	3.43702e-05	-2.78184e-05	-3.5864e-05	2.70148e-05	-2.33707e-05
	0.000104	2.8	2.7	-2.7	-2.6	0.097299	0.017299	-0.366701	-0.022701	9.72018e-05	1.72817e-05	-0.000366	-2.26783e-05	4.06548e-09	4.60734e-09	-3.76429e-09	-4.80805e-09	3.03394e-05	3.43831e-05	-2.80917e-05	-3.5881e-05	2.70744e-05	-2.36271e-05
	0.000104	2.8	2.8	-2.7	-2.75	0.089299	0.017299	-0.350701	-0.014701	8.92098e-05	1.72817e-05	-0.00035	-1.46863e-05	4.0744e-09	4.60906e-09	-3.79933e-09	-4.80952e-09	3.0406e-05	3.4396e-05	-2.83532e-05	-3.58919e-05	2.71281e-05	-2.38776e-05
	0.000104	2.8	2.75	-2.75	-2.75	0.097299	0.009299	-0.318701	-0.022701	9.72018e-05	9.28972e-06	-0.000318	-2.26783e-05	4.08412e-09	4.60999e-09	-3.83117e-09	-4.81178e-09	3.04785e-05	3.44029e-05	-2.85908e-05	-3.59088e-05	2.71937e-05	-2.40983e-05
	0.000104	2.8	2.8	-2.7	-2.7	0.073299	0.025299	-0.318701	-0.022701	7.32258e-05	2.52737e-05	-0.000318	-2.26783e-05	4.09144e-09	4.61252e-09	-3.863e-09	-4.81405e-09	3.05331e-05	3.44218e-05	-2.88284e-05	-3.59258e-05	2.72295e-05	-2.4319e-05
	0.000104	2.8	2.75	-2.85	-2.75	0.081299	0.025299	-0.294701	-0.030701	8.12178e-05	2.52737e-05	-0.000294	-3.06703e-05	4.09956e-09	4.61505e-09	-3.89244e-09	-4.81712e-09	3.05938e-05	3.44407e-05	-2.90481e-05	-3.59487e-05	2.72712e-05	-2.45158e-05
	0.000104	2.85	2.7	-2.8	-2.7	0.081299	0.025299	-0.286701	-0.038701	8.12178e-05	2.52737e-05	-0.000286	-3.86623e-05	4.10768e-09	4.61757e-09	-3.92109e-09	-4.82099e-09	3.06544e-05	3.44595e-05	-2.92618e-05	-3.59775e-05	2.7313e-05	-2.47007e-05
	0.000104	2.8	2.85	-2.7	-2.75	0.081299	0.033299	-0.270701	-0.022701	8.12178e-05	3.32657e-05	-0.00027	-2.26783e-05	4.11581e-09	4.6209e-09	-3.94813e-09	-4.82325e-09	3.0715e-05	3.44843e-05	-2.94637e-05	-3.59944e-05	2.73488e-05	-2.48856e-05
	0.000104	2.8	2.9	-2.8	-2.8	0.089299	0.009299	-0.254701	-0.006701	8.92098e-05	9.28972e-06	-0.000254	-6.6943e-06	4.12473e-09	4.62183e-09	-3.97357e-09	-4.82392e-09	3.07816e-05	3.44913e-05	-2.96535e-05	-3.59994e-05	2.74084e-05	-2.50704e-05
	0.000104	2.8	2.9	-2.85	-2.8	0.081299	0.009299	-0.254701	-0.022701	8.12178e-05	9.28972e-06	-0.000254	-2.26783e-05	4.13285e-09	4.62276e-09	-3.99902e-09	-4.82619e-09	3.08422e-05	3.44982e-05	-2.98434e-05	-3.60163e-05	2.74621e-05	-2.52434e-05
	0.000104	2.8	2.9	-2.9	-2.75	0.089299	0.017299	-0.230701	-0.014701	8.92098e-05	1.72817e-05	-0.00023	-1.46863e-05	4.14177e-09	4.62449e-09	-4.02206e-09	-4.82766e-09	3.09087e-05	3.45111e-05	-3.00154e-05	-3.60273e-05	2.75158e-05	-2.54045e-05
	0.000105	2.8	2.8	-2.85	-2.8	0.081299	0.017299	-0.230701	-0.022701	8.12178e-05	1.72817e-05	-0.00023	-2.26783e-05	4.14989e-09	4.62622e-09	-4.04511e-09	-4.82993e-09	3.09693e-05	3.4524e-05	-3.01874e-05	-3.60442e-05	2.75635e-05	-2.55595e-05
	0.000105	2.85	2.85	-2.85	-2.85	0.089299	0.009299	-0.222701	-0.030701	8.92098e-05	9.28972e-06	-0.000222	-3.06703e-05	4.15881e-09	4.62714e-09	-4.06736e-09	-4.833e-09	3.10359e-05	3.45309e-05	-3.03534e-05	-3.60671e-05	2.76231e-05	-2.57027e-05
	0.000105	2.9	2.85	-2.85	-2.85	0.081299	0.017299	-0.214701	-0.038701	8.12178e-05	1.72817e-05	-0.000214	-3.86623e-05	4.16694e-09	4.62887e-09	-4.08881e-09	-4.83686e-09	3.10965e-05	3.45438e-05	-3.05135e-05	-3.6096e-05	2.76708e-05	-2.58339e-05
	0.000105	2.9	2.85	-2.85	-2.85	0.089299	0.009299	-0.198701	-0.014701	8.92098e-05	9.28972e-06	-0.000199	-1.46863e-05	4.17586e-09	4.6298e-09	-4.10866e-09	-4.83833e-09	3.11631e-05	3.45508e-05	-3.06616e-05	-3.61069e-05	2.77305e-05	-2.5971e-05
	0.000105	2.9	2.9	-2.8	-2.85	0.073299	0.009299	-0.198701	-0.006701	7.32258e-05	9.28972e-06	-0.000199	-6.6943e-06	4.18318e-09	4.63073e-09	-4.12851e-09	-4.839e-09	3.12178e-05	3.45577e-05	-3.08098e-05	-3.61119e-05	2.77782e-05	-2.61142e-05
	0.000105	2.85	2.9	-2.9	-2.85	0.081299	0.001299	-0.190701	-0.014701	8.12178e-05	1.29771e-06	-0.000191	-1.46863e-05	4.1913e-09	4.63086e-09	-4.14756e-09	-4.84047e-09	3.12784e-05	3.45587e-05	-3.09519e-05	-3.61229e-05	2.78378e-05	-2.62454e-05
	0.000105	2.95	2.9	-2.85	-2.85	0.073299	0.009299	-0.166701	-0.006701	7.32258e-05	9.28972e-06	-0.000167	-6.6943e-06	4.19862e-09	4.63179e-09	-4.16421e-09	-4.84114e-09	3.1333e-05	3.45656e-05	-3.10762e-05	-3.61279e-05	2.78855e-05	-2.63647e-05
	0.000105	2.95	2.9	-2.85	-2.85	0.065299	0.025299	-0.174701	-0.038701	6.52338e-05	2.52737e-05	-0.000175	-3.86623e-05	4.20515e-09	4.63432e-09	-4.18167e-09	-4.845e-09	3.13817e-05	3.45845e-05	-3.12065e-05	-3.61567e-05	2.79154e-05	-2.64661e-05
	0.000105	2.95	3.05	-2.9	-2.9	0.065299	0.033299	-0.150701	-0.046701	6.52338e-05	3.32657e-05	-0.000151	-4.66543e-05	4.21167e-09	4.63764e-09	-4.19672e-09	-4.84967e-09	3.14304e-05	3.46093e-05	-3.13188e-05	-3.61916e-05	2.79392e-05	-2.65436e-05
	0.000105	2.95	2.9	-2.85	-2.9	0.065299	0.017299	-0.158701	-0.038701	6.52338e-05	1.72817e-05	-0.000159	-3.86623e-05	4.21819e-09	4.63937e-09	-4.21258e-09	-4.85353e-09	3.1479e-05	3.46222e-05	-3.14371e-05	-3.62204e-05	2.7975e-05	-2.66331e-05
	0.000106	2.9	2.95	-2.95	-2.95	0.081299	0.017299	-0.158701	-0.006701	8.12178e-05	1.72817e-05	-0.000159	-6.6943e-06	4.22632e-09	4.6411e-09	-4.22843e-09	-4.8542e-09	3.15397e-05	3.46351e-05	-3.15555e-05	-3.62254e-05	2.80227e-05	-2.67464e-05
	0.000106	3	2.85	-2.9	-3	0.073299	0.009299	-0.158701	-0.014701	7.32258e-05	9.28972e-06	-0.000159	-1.46863e-05	4.23364e-09	4.64203e-09	-4.24428e-09	-4.85567e-09	3.15943e-05	3.4642e-05	-3.16738e-05	-3.62364e-05	2.80704e-05	-2.68537e-05
	0.000106	2.95	3.05	-2.9	-2.95	0.057299	0.009299	-0.142701	-0.006701	5.72418e-05	9.28972e-06	-0.000143	-6.6943e-06	4.23936e-09	4.64296e-09	-4.25854e-09	-4.85634e-09	3.1637e-05	3.46489e-05	-3.17802e-05	-3.62414e-05	2.81062e-05	-2.69551e-05
	0.000106	2.95	2.9	-2.95	-3	0.065299	0.017299	-0.142701	-0.038701	6.52338e-05	1.72817e-05	-0.000143	-3.86623e-05	4.24589e-09	4.64469e-09	-4.2728e-09	-4.86021e-09	3.16857e-05	3.46618e-05	-3.18865e-05	-3.62702e-05	2.8142e-05	-2.70327e-05
	0.000106	3.1	2.95	-3.05	-2.9	0.073299	0.033299	-0.126701	-0.022701	7.32258e-05	3.32657e-05	-0.000127	-2.26783e-05	4.25321e-09	4.64801e-09	-4.28545e-09	-4.86248e-09	3.17404e-05	3.46867e-05	-3.1981e-05	-3.62871e-05	2.81718e-05	-2.71102e-05
	0.000106	3	3	-2.95	-3	0.057299	0.017299	-0.126701	-0.038701	5.72418e-05	1.72817e-05	-0.000127	-3.86623e-05	4.25893e-09	4.64974e-09	-4.29811e-09	-4.86634e-09	3.17831e-05	3.46996e-05	-3.20755e-05	-3.6316e-05	2.82017e-05	-2.71758e-05
	0.000106	3.05	3	-3.05	-2.95	0.065299	0.025299	-0.110701	-0.030701	6.52338e-05	2.52737e-05	-0.000111	-3.06703e-05	4.26545e-09	4.65227e-09	-4.30917e-09	-4.86941e-09	3.18318e-05	3.47184e-05	-3.2158e-05	-3.63389e-05	2.82315e-05	-2.72355e-05
	0.000106	3	3	-2.9	-3	0.073299	0.009299	-0.118701	-0.014701	7.32258e-05	9.28972e-06	-0.000119	-1.46863e-05	4.27278e-09	4.6532e-09	-4.32103e-09	-4.87088e-09	3.18864e-05	3.47254e-05	-3.22465e-05	-3.63498e-05	2.82792e-05	-2.7313e-05
	0.000106	3	2.95	-3	-2.95	0.065299	0.009299	-0.134701	-0.022701	6.52338e-05	9.28972e-06	-0.000135	-2.26783e-05	4.2793e-09	4.65413e-09	-4.33449e-09	-4.87315e-09	3.19351e-05	3.47323e-05	-3.23469e-05	-3.63668e-05	2.83209e-05	-2.73965e-05
	0.000106	3.05	3.05	-3	-2.95	0.057299	0.009299	-0.118701	-0.030701	5.72418e-05	9.28972e-06	-0.000119	-3.06703e-05	4.28502e-09	4.65506e-09	-4.34634e-09	-4.87621e-09	3.19778e-05	3.47392e-05	-3.24354e-05	-3.63896e-05	2.83567e-05	-2.74621e-05
	0.000107	3.1	3.05	-3.05	-3	0.057299	0.017299	-0.110701	-0.014701	5.72418e-05	1.72817e-05	-0.000111	-1.46863e-05	4.29075e-09	4.65678e-09	-4.3574e-09	-4.87768e-09	3.20205e-05	3.47521e-05	-3.25179e-05	-3.64006e-05	2.83865e-05	-2.75337e-05
	0.000107	3.1	3.1	-3	-3	0.049299	0.041299	-0.110701	-0.022701	4.92498e-05	4.12577e-05	-0.000111	-2.26783e-05	4.29567e-09	4.66091e-09	-4.36846e-09	-4.87995e-09	3.20573e-05	3.47829e-05	-3.26005e-05	-3.64175e-05	2.83925e-05	-2.75993e-05
	0.000107	3.05	3.1	-3.05	-3.1	0.065299	0.025299	-0.094701	-0.022701	6.52338e-05	2.52737e-05	-9.46064e-05	-2.26783e-05	4.3022e-09	4.66344e-09	-4.37792e-09	-4.88222e-09	3.2106e-05	3.48018e-05	-3.26711e-05	-3.64345e-05	2.84223e-05	-2.76529e-05
	0.000107	3.1	3.1	-3.05	-3	0.065299	0.025299	-0.094701	-0.014701	6.52338e-05	2.52737e-05	-9.46064e-05	-1.46863e-05	4.30872e-09	4.66596e-09	-4.38738e-09	-4.88369e-09	3.21546e-05	3.48206e-05	-3.27417e-05	-3.64454e-05	2.84521e-05	-2.77126e-05
	0.000107	3.1	3.1	-3.1	-3.05	0.041299	0.017299	-0.102701	-0.006701	4.12577e-05	1.72817e-05	-0.000103	-6.6943e-06	4.31285e-09	4.66769e-09	-4.39764e-09	-4.88436e-09	3.21854e-05	3.48335e-05	-3.28182e-05	-3.64504e-05	2.847e-05	-2.77842e-05
	0.000107	3.1	3.05	-3.1	-3.05	0.049299	0.009299	-0.102701	-0.022701	4.92498e-05	9.28972e-06	-0.000103	-2.26783e-05	4.31777e-09	4.66862e-09	-4.4079e-09	-4.88662e-09	3.22222e-05	3.48405e-05	-3.28948e-05	-3.64673e-05	2.84999e-05	-2.78438e-05
	0.000107	3.15	3.1	-3.1	-3	0.057299	0.017299	-0.110701	-0.030701	5.72418e-05	1.72817e-05	-0.000111	-3.06703e-05	4.3235e-09	4.67035e-09	-4.41896e-09	-4.88969e-09	3.22649e-05	3.48533e-05	-3.29773e-05	-3.64902e-05	2.85297e-05	-2.79034e-05
	0.000107	3.05	3.1	-3.15	-3.1	0.057299	0.033299	-0.086701	-0.030701	5.72418e-05	3.32657e-05	-8.66144e-05	-3.06703e-05	4.32922e-09	4.67368e-09	-4.42762e-09	-4.89276e-09	3.23076e-05	3.48782e-05	-3.3042e-05	-3.65131e-05	2.85476e-05	-2.79452e-05
	0.000107	3.2	3.15	-3.1	-3.05	0.057299	0.017299	-0.086701	-0.030701	5.72418e-05	1.72817e-05	-8.66144e-05	-3.06703e-05	4.33495e-09	4.6754e-09	-4.43628e-09	-4.89583e-09	3.23503e-05	3.48911e-05	-3.31066e-05	-3.6536e-05	2.85774e-05	-2.79869e-05
	0.000107	3.15	3.1	-3.1	-3.15	0.057299	0.025299	-0.086701	-0.022701	5.72418e-05	2.52737e-05	-8.66144e-05	-2.26783e-05	4.34067e-09	4.67793e-09	-4.44495e-09	-4.89809e-09	3.23931e-05	3.49099e-05	-3.31712e-05	-3.65529e-05	2.86012e-05	-2.80347e-05
	0.000108	3.1	3.15	-3.1	-3.1	0.049299	0.017299	-0.086701	-0.030701	4.92498e-05	1.72817e-05	-8.66144e-05	-3.06703e-05	4.34559e-09	4.67966e-09	-4.45361e-09	-4.90116e-09	3.24298e-05	3.49228e-05	-3.32359e-05	-3.65758e-05	2.86251e-05	-2.80764e-05
	0.000108	3.1	3.1	-3.1	-3.15	0.057299	0.009299	-0.086701	-0.030701	5.72418e-05	9.28972e-06	-8.66144e-05	-3.06703e-05	4.35132e-09	4.68059e-09	-4.46227e-09	-4.90423e-09	3.24725e-05	3.49298e-05	-3.33005e-05	-3.65987e-05	2.86609e-05	-2.81182e-05
	0.000108	3.2	3.15	-3.15	-3.2	0.049299	0.017299	-0.094701	-0.038701	4.92498e-05	1.72817e-05	-9.46064e-05	-3.86623e-05	4.35624e-09	4.68232e-09	-4.47173e-09	-4.90809e-09	3.25093e-05	3.49427e-05	-3.33711e-05	-3.66276e-05	2.86848e-05	-2.81599e-05
	0.000108	3.15	3.2	-3.2	-3.2	0.049299	0.017299	-0.094701	-0.014701	4.92498e-05	1.72817e-05	-9.46064e-05	-1.46863e-05	4.36117e-09	4.68405e-09	-4.48119e-09	-4.90956e-09	3.2546e-05	3.49556e-05	-3.34417e-05	-3.66385e-05	2.87086e-05	-2.82195e-05
	0.000108	3.2	3.2	-3.15	-3.05	0.049299	0.033299	-0.086701	-0.030701	4.92498e-05	3.32657e-05	-8.66144e-05	-3.06703e-05	4.36609e-09	4.68737e-09	-4.48985e-09	-4.91263e-09	3.25828e-05	3.49804e-05	-3.35063e-05	-3.66614e-05	2.87205e-05	-2.82613e-05
	0.000108	3.15	3.2	-3.05	-3.25	0.049299	0.033299	-0.078701	-0.022701	4.92498e-05	3.32657e-05	-7.86224e-05	-2.26783e-05	4.37102e-09	4.6907e-09	-4.49771e-09	-4.9149e-09	3.26195e-05	3.50052e-05	-3.3565e-05	-3.66783e-05	2.87325e-05	-2.8303e-05
	0.000108	3.2	3.2	-3.2	-3.2	0.041299	0.025299	-0.086701	-0.006701	4.12577e-05	2.52737e-05	-8.66144e-05	-6.6943e-06	4.37514e-09	4.69323e-09	-4.50638e-09	-4.91557e-09	3.26503e-05	3.50241e-05	-3.36297e-05	-3.66833e-05	2.87444e-05	-2.83627e-05
	0.000108	3.2	3.25	-3.2	-3.15	0.049299	0.017299	-0.086701	-0.006701	4.92498e-05	1.72817e-05	-8.66144e-05	-6.6943e-06	4.38007e-09	4.69495e-09	-4.51504e-09	-4.91623e-09	3.26871e-05	3.5037e-05	-3.36943e-05	-3.66883e-05	2.87683e-05	-2.84223e-05
	0.000108	3.3	3.2	-3.25	-3.2	0.057299	0.009299	-0.094701	-0.014701	5.72418e-05	9.28972e-06	-9.46064e-05	-1.46863e-05	4.38579e-09	4.69588e-09	-4.5245e-09	-4.9177e-09	3.27298e-05	3.50439e-05	-3.37649e-05	-3.66993e-05	2.8804e-05	-2.8482e-05
	0.000108	3.2	3.25	-3.2	-3.2	0.049299	0.009299	-0.062701	-0.014701	4.92498e-05	9.28972e-06	-6.26384e-05	-1.46863e-05	4.39072e-09	4.69681e-09	-4.53076e-09	-4.91917e-09	3.27666e-05	3.50508e-05	-3.38116e-05	-3.67102e-05	2.88338e-05	-2.85177e-05
	0.000109	3.2	3.3	-3.25	-3.15	0.041299	0.009299	-0.062701	-0.038701	4.12577e-05	9.28972e-06	-6.26384e-05	-3.86623e-05	4.39484e-09	4.69774e-09	-4.53703e-09	-4.92304e-09	3.27973e-05	3.50578e-05	-3.38584e-05	-3.67391e-05	2.88577e-05	-2.85356e-05
	0.000109	3.15	3.25	-3.25	-3.25	0.041299	0.025299	-0.062701	-0.030701	4.12577e-05	2.52737e-05	-6.26384e-05	-3.06703e-05	4.39897e-09	4.70027e-09	-4.54329e-09	-4.92611e-09	3.28281e-05	3.50766e-05	-3.39051e-05	-3.6762e-05	2.88696e-05	-2.85595e-05
	0.000109	3.25	3.2	-3.2	-3.3	0.041299	0.049299	-0.062701	-0.014701	4.12577e-05	4.92498e-05	-6.26384e-05	-1.46863e-05	4.4031e-09	4.70519e-09	-4.54955e-09	-4.92757e-09	3.28589e-05	3.51134e-05	-3.39519e-05	-3.67729e-05	2.88637e-05	-2.85953e-05
	0.000109	3.35	3.25	-3.25	-3.25	0.065299	0.025299	-0.070701	-0.014701	6.52338e-05	2.52737e-05	-7.06304e-05	-1.46863e-05	4.40962e-09	4.70772e-09	-4.55662e-09	-4.92904e-09	3.29076e-05	3.51322e-05	-3.40046e-05	-3.67839e-05	2.88935e-05	-2.8637e-05
	0.000109	3.3	3.25	-3.3	-3.25	0.049299	0.009299	-0.070701	-0.006701	4.92498e-05	9.28972e-06	-7.06304e-05	-6.6943e-06	4.41454e-09	4.70865e-09	-4.56368e-09	-4.92971e-09	3.29443e-05	3.51392e-05	-3.40573e-05	-3.67889e-05	2.89233e-05	-2.86848e-05
	0.000109	3.35	3.25	-3.25	-3.25	0.057299	0.009299	-0.078701	-0.022701	5.72418e-05	9.28972e-06	-7.86224e-05	-2.26783e-05	4.42027e-09	4.70958e-09	-4.57154e-09	-4.93198e-09	3.29871e-05	3.51461e-05	-3.4116e-05	-3.68058e-05	2.89591e-05	-2.87265e-05
	0.000109	3.35	3.3	-3.3	-3.3	0.049299	0.001299	-0.070701	-0.022701	4.92498e-05	1.29771e-06	-7.06304e-05	-2.26783e-05	4.42519e-09	4.70971e-09	-4.5786e-09	-4.93425e-09	3.30238e-05	3.51471e-05	-3.41687e-05	-3.68227e-05	2.89949e-05	-2.87623e-05
	0.000109	3.25	3.25	-3.35	-3.25	0.033299	0.025299	-0.070701	-0.030701	3.32657e-05	2.52737e-05	-7.06304e-05	-3.06703e-05	4.42852e-09	4.71223e-09	-4.58567e-09	-4.93732e-09	3.30486e-05	3.51659e-05	-3.42214e-05	-3.68456e-05	2.90008e-05	-2.87921e-05
	0.000109	3.35	3.35	-3.3	-3.25	0.049299	0.025299	-0.054701	-0.022701	4.92498e-05	2.52737e-05	-5.46463e-05	-2.26783e-05	4.43344e-09	4.71476e-09	-4.59113e-09	-4.93958e-09	3.30854e-05	3.51848e-05	-3.42622e-05	-3.68626e-05	2.90187e-05	-2.8816e-05
	0.000109	3.2	3.3	-3.35	-3.35	0.033299	0.041299	-0.054701	-0.030701	3.32657e-05	4.12577e-05	-5.46463e-05	-3.06703e-05	4.43677e-09	4.71889e-09	-4.5966e-09	-4.94265e-09	3.31102e-05	3.52156e-05	-3.4303e-05	-3.68855e-05	2.90128e-05	-2.88338e-05
	0.00011	3.35	3.35	-3.25	-3.35	0.049299	0.033299	-0.046701	-0.022701	4.92498e-05	3.32657e-05	-4.66543e-05	-2.26783e-05	4.4417e-09	4.72221e-09	-4.60126e-09	-4.94492e-09	3.3147e-05	3.52404e-05	-3.43378e-05	-3.69024e-05	2.90247e-05	-2.88518e-05
	0.00011	3.4	3.4	-3.3	-3.35	0.049299	0.009299	-0.062701	-0.022701	4.92498e-05	9.28972e-06	-6.26384e-05	-2.26783e-05	4.44662e-09	4.72314e-09	-4.60752e-09	-4.94718e-09	3.31837e-05	3.52473e-05	-3.43845e-05	-3.69193e-05	2.90545e-05	-2.88816e-05
	0.00011	3.45	3.35	-3.3	-3.35	0.049299	0.001299	-0.070701	-0.006701	4.92498e-05	1.29771e-06	-7.06304e-05	-6.6943e-06	4.45155e-09	4.72327e-09	-4.61459e-09	-4.94785e-09	3.32205e-05	3.52483e-05	-3.44372e-05	-3.69243e-05	2.90903e-05	-2.89293e-05
	0.00011	3.45	3.35	-3.25	-3.3	0.049299	0.009299	-0.062701	-0.022701	4.92498e-05	9.28972e-06	-6.26384e-05	-2.26783e-05	4.45647e-09	4.7242e-09	-4.62085e-09	-4.95012e-09	3.32572e-05	3.52552e-05	-3.4484e-05	-3.69412e-05	2.91201e-05	-2.89591e-05
	0.00011	3.45	3.35	-3.35	-3.35	0.049299	0.025299	-0.054701	-0.030701	4.92498e-05	2.52737e-05	-5.46463e-05	-3.06703e-05	4.4614e-09	4.72673e-09	-4.62632e-09	-4.95319e-09	3.3294e-05	3.52741e-05	-3.45248e-05	-3.69641e-05	2.9138e-05	-2.8977e-05
	0.00011	3.45	3.45	-3.35	-3.35	0.049299	0.049299	-0.046701	-0.022701	4.92498e-05	4.92498e-05	-4.66543e-05	-2.26783e-05	4.46632e-09	4.73165e-09	-4.63098e-09	-4.95546e-09	3.33307e-05	3.53109e-05	-3.45596e-05	-3.6981e-05	2.9138e-05	-2.89949e-05
	0.00011	3.4	3.5	-3.4	-3.4	0.049299	0.033299	-0.054701	-0.038701	4.92498e-05	3.32657e-05	-5.46463e-05	-3.86623e-05	4.47125e-09	4.73498e-09	-4.63645e-09	-4.95932e-09	3.33675e-05	3.53357e-05	-3.46003e-05	-3.70099e-05	2.915e-05	-2.90068e-05
	0.00011	3.4	3.45	-3.35	-3.4	0.049299	0.017299	-0.046701	-0.022701	4.92498e-05	1.72817e-05	-4.66543e-05	-2.26783e-05	4.47617e-09	4.73671e-09	-4.64111e-09	-4.96159e-09	3.34043e-05	3.53486e-05	-3.46352e-05	-3.70268e-05	2.91738e-05	-2.90247e-05
	0.00011	3.45	3.35	-3.35	-3.35	0.049299	0.001299	-0.054701	-0.014701	4.92498e-05	1.29771e-06	-5.46463e-05	-1.46863e-05	4.4811e-09	4.73684e-09	-4.64658e-09	-4.96306e-09	3.3441e-05	3.53496e-05	-3.4676e-05	-3.70378e-05	2.92096e-05	-2.90545e-05
	0.00011	3.5	3.45	-3.3	-3.4	0.033299	0.009299	-0.054701	-0.030701	3.32657e-05	9.28972e-06	-5.46463e-05	-3.06703e-05	4.48442e-09	4.73777e-09	-4.65204e-09	-4.96613e-09	3.34658e-05	3.53565e-05	-3.47167e-05	-3.70606e-05	2.92275e-05	-2.90724e-05
	0.000111	3.35	3.45	-3.5	-3.45	0.041299	0.017299	-0.054701	-0.014701	4.12577e-05	1.72817e-05	-5.46463e-05	-1.46863e-05	4.48855e-09	4.7395e-09	-4.65751e-09	-4.9676e-09	3.34966e-05	3.53694e-05	-3.47575e-05	-3.70716e-05	2.92454e-05	-2.91022e-05
	0.000111	3.45	3.4	-3.4	-3.45	0.033299	0.033299	-0.062701	-0.022701	3.32657e-05	3.32657e-05	-6.26384e-05	-2.26783e-05	4.49187e-09	4.74282e-09	-4.66377e-09	-4.96986e-09	3.35214e-05	3.53942e-05	-3.48042e-05	-3.70885e-05	2.92454e-05	-2.91321e-05
	0.000111	3.45	3.45	-3.45	-3.35	0.033299	0.041299	-0.062701	-0.046701	3.32657e-05	4.12577e-05	-6.26384e-05	-4.66543e-05	4.4952e-09	4.74695e-09	-4.67003e-09	-4.97453e-09	3.35463e-05	3.5425e-05	-3.4851e-05	-3.71234e-05	2.92394e-05	-2.9144e-05
	0.000111	3.45	3.4	-3.4	-3.4	0.041299	0.025299	-0.062701	-0.014701	4.12577e-05	2.52737e-05	-6.26384e-05	-1.46863e-05	4.49933e-09	4.74948e-09	-4.6763e-09	-4.976e-09	3.35771e-05	3.54439e-05	-3.48977e-05	-3.71343e-05	2.92513e-05	-2.91798e-05
	0.000111	3.45	3.45	-3.4	-3.45	0.033299	0.009299	-0.054701	-0.014701	3.32657e-05	9.28972e-06	-5.46463e-05	-1.46863e-05	4.50265e-09	4.75041e-09	-4.68176e-09	-4.97747e-09	3.36019e-05	3.54508e-05	-3.49385e-05	-3.71453e-05	2.92692e-05	-2.92096e-05
	0.000111	3.5	3.55	-3.45	-3.5	0.049299	0.009299	-0.046701	-0.014701	4.92498e-05	9.28972e-06	-4.66543e-05	-1.46863e-05	4.50758e-09	4.75133e-09	-4.68643e-09	-4.97894e-09	3.36386e-05	3.54577e-05	-3.49733e-05	-3.71562e-05	2.92991e-05	-2.92335e-05
	0.000111	3.45	3.5	-3.5	-3.45	0.033299	0.001299	-0.054701	-0.014701	3.32657e-05	1.29771e-06	-5.46463e-05	-1.46863e-05	4.51091e-09	4.75146e-09	-4.69189e-09	-4.9804e-09	3.36635e-05	3.54587e-05	-3.50141e-05	-3.71672e-05	2.93229e-05	-2.92633e-05
	0.000111	3.5	3.55	-3.55	-3.5	0.057299	0.009299	-0.054701	-0.014701	5.72418e-05	9.28972e-06	-5.46463e-05	-1.46863e-05	4.51663e-09	4.75239e-09	-4.69736e-09	-4.98187e-09	3.37062e-05	3.54656e-05	-3.50549e-05	-3.71781e-05	2.93587e-05	-2.92931e-05
	0.000111	3.45	3.45	-3.45	-3.45	0.041299	0.041299	-0.054701	-0.022701	4.12577e-05	4.12577e-05	-5.46463e-05	-2.26783e-05	4.52076e-09	4.75652e-09	-4.70282e-09	-4.98414e-09	3.3737e-05	3.54964e-05	-3.50957e-05	-3.71951e-05	2.93587e-05	-2.9317e-05
	0.000111	3.55	3.45	-3.5	-3.55	0.041299	0.025299	-0.054701	-0.038701	4.12577e-05	2.52737e-05	-5.46463e-05	-3.86623e-05	4.52488e-09	4.75905e-09	-4.70829e-09	-4.98801e-09	3.37678e-05	3.55153e-05	-3.51365e-05	-3.72239e-05	2.93706e-05	-2.93289e-05
	0.000112	3.55	3.55	-3.5	-3.5	0.041299	0.017299	-0.054701	-0.022701	4.12577e-05	1.72817e-05	-5.46463e-05	-2.26783e-05	4.52901e-09	4.76077e-09	-4.71375e-09	-4.99027e-09	3.37986e-05	3.55282e-05	-3.51772e-05	-3.72409e-05	2.93885e-05	-2.93527e-05
	0.000112	3.55	3.5	-3.45	-3.45	0.049299	0.017299	-0.062701	-0.038701	4.92498e-05	1.72817e-05	-6.26384e-05	-3.86623e-05	4.53393e-09	4.7625e-09	-4.72002e-09	-4.99414e-09	3.38353e-05	3.55411e-05	-3.5224e-05	-3.72697e-05	2.94124e-05	-2.93706e-05
	0.000112	3.55	3.55	-3.55	-3.5	0.033299	0.009299	-0.046701	-0.014701	3.32657e-05	9.28972e-06	-4.66543e-05	-1.46863e-05	4.53726e-09	4.76343e-09	-4.72468e-09	-4.99561e-09	3.38601e-05	3.5548e-05	-3.52588e-05	-3.72807e-05	2.94303e-05	-2.93945e-05
	0.000112	3.55	3.5	-3.6	-3.55	0.033299	0.009299	-0.046701	-0.014701	3.32657e-05	9.28972e-06	-4.66543e-05	-1.46863e-05	4.54058e-09	4.76436e-09	-4.72935e-09	-4.99708e-09	3.3885e-05	3.55549e-05	-3.52936e-05	-3.72916e-05	2.94482e-05	-2.94183e-05
	0.000112	3.55	3.55	-3.6	-3.6	0.033299	0.033299	-0.038701	-0.014701	3.32657e-05	3.32657e-05	-3.86623e-05	-1.46863e-05	4.54391e-09	4.76769e-09	-4.73321e-09	-4.99855e-09	3.39098e-05	3.55798e-05	-3.53225e-05	-3.73026e-05	2.94482e-05	-2.94362e-05
	0.000112	3.65	3.55	-3.55	-3.55	0.041299	0.025299	-0.038701	-0.014701	4.12577e-05	2.52737e-05	-3.86623e-05	-1.46863e-05	4.54804e-09	4.77021e-09	-4.73708e-09	-5.00001e-09	3.39406e-05	3.55986e-05	-3.53513e-05	-3.73135e-05	2.94601e-05	-2.94541e-05
	0.000112	3.6	3.65	-3.6	-3.55	0.033299	0.033299	-0.054701	-0.022701	3.32657e-05	3.32657e-05	-5.46463e-05	-2.26783e-05	4.55136e-09	4.77354e-09	-4.74254e-09	-5.00228e-09	3.39654e-05	3.56234e-05	-3.53921e-05	-3.73305e-05	2.94601e-05	-2.9478e-05
	0.000112	3.6	3.65	-3.6	-3.65	0.041299	0.025299	-0.054701	-0.022701	4.12577e-05	2.52737e-05	-5.46463e-05	-2.26783e-05	4.55549e-09	4.77607e-09	-4.74801e-09	-5.00455e-09	3.39962e-05	3.56423e-05	-3.54329e-05	-3.73474e-05	2.9472e-05	-2.95018e-05
	0.000112	3.55	3.55	-3.6	-3.55	0.033299	0.017299	-0.046701	-0.014701	3.32657e-05	1.72817e-05	-4.66543e-05	-1.46863e-05	4.55882e-09	4.7778e-09	-4.75267e-09	-5.00602e-09	3.4021e-05	3.56552e-05	-3.54677e-05	-3.73584e-05	2.9484e-05	-2.95257e-05
	0.000112	3.55	3.6	-3.55	-3.5	0.033299	0.001299	-0.038701	-0.014701	3.32657e-05	1.29771e-06	-3.86623e-05	-1.46863e-05	4.56214e-09	4.77793e-09	-4.75654e-09	-5.00749e-09	3.40458e-05	3.56562e-05	-3.54966e-05	-3.73693e-05	2.95078e-05	-2.95436e-05
	0.000113	3.55	3.6	-3.6	-3.5	0.057299	0.009299	-0.038701	-0.006701	5.72418e-05	9.28972e-06	-3.86623e-05	-6.6943e-06	4.56787e-09	4.77886e-09	-4.76041e-09	-5.00816e-09	3.40886e-05	3.56631e-05	-3.55254e-05	-3.73743e-05	2.95436e-05	-2.95675e-05
	0.000113	3.6	3.65	-3.65	-3.5	0.065299	0.033299	-0.038701	-0.022701	6.52338e-05	3.32657e-05	-3.86623e-05	-2.26783e-05	4.57439e-09	4.78218e-09	-4.76427e-09	-5.01042e-09	3.41372e-05	3.56879e-05	-3.55543e-05	-3.73912e-05	2.95675e-05	-2.95794e-05
	0.000113	3.7	3.65	-3.6	-3.6	0.033299	0.041299	-0.046701	-0.030701	3.32657e-05	4.12577e-05	-4.66543e-05	-3.06703e-05	4.57772e-09	4.78631e-09	-4.76894e-09	-5.01349e-09	3.41621e-05	3.57187e-05	-3.55891e-05	-3.74141e-05	2.95615e-05	-2.95913e-05
	0.000113	3.6	3.7	-3.65	-3.55	0.033299	0.025299	-0.038701	-0.022701	3.32657e-05	2.52737e-05	-3.86623e-05	-2.26783e-05	4.58104e-09	4.78884e-09	-4.7728e-09	-5.01576e-09	3.41869e-05	3.57376e-05	-3.56179e-05	-3.7431e-05	2.95675e-05	-2.96032e-05
	0.000113	3.7	3.7	-3.7	-3.6	0.041299	0.009299	-0.030701	-0.014701	4.12577e-05	9.28972e-06	-3.06703e-05	-1.46863e-05	4.58517e-09	4.78976e-09	-4.77587e-09	-5.01723e-09	3.42177e-05	3.57445e-05	-3.56408e-05	-3.7442e-05	2.95913e-05	-2.96152e-05
	0.000113	3.75	3.7	-3.6	-3.6	0.033299	0.001299	-0.038701	-0.006701	3.32657e-05	1.29771e-06	-3.86623e-05	-6.6943e-06	4.5885e-09	4.78989e-09	-4.77974e-09	-5.0179e-09	3.42425e-05	3.57455e-05	-3.56697e-05	-3.7447e-05	2.96152e-05	-2.9639e-05
	0.000113	3.7	3.7	-3.65	-3.6	0.049299	0.001299	-0.038701	-0.014701	4.92498e-05	1.29771e-06	-3.86623e-05	-1.46863e-05	4.59342e-09	4.79002e-09	-4.7836e-09	-5.01937e-09	3.42793e-05	3.57464e-05	-3.56985e-05	-3.7458e-05	2.9651e-05	-2.96569e-05
	0.000113	3.65	3.65	-3.6	-3.65	0.049299	0.009299	-0.030701	-0.014701	4.92498e-05	9.28972e-06	-3.06703e-05	-1.46863e-05	4.59835e-09	4.79095e-09	-4.78667e-09	-5.02084e-09	3.4316e-05	3.57534e-05	-3.57214e-05	-3.74689e-05	2.96808e-05	-2.96688e-05
	0.000113	3.7	3.7	-3.7	-3.65	0.033299	0.025299	-0.054701	-0.022701	3.32657e-05	2.52737e-05	-5.46463e-05	-2.26783e-05	4.60167e-09	4.79348e-09	-4.79213e-09	-5.0231e-09	3.43408e-05	3.57722e-05	-3.57622e-05	-3.74859e-05	2.96867e-05	-2.96927e-05
	0.000113	3.7	3.75	-3.8	-3.65	0.025299	0.033299	-0.046701	-0.038701	2.52737e-05	3.32657e-05	-4.66543e-05	-3.86623e-05	4.6042e-09	4.79681e-09	-4.7968e-09	-5.02697e-09	3.43597e-05	3.57971e-05	-3.5797e-05	-3.75147e-05	2.96808e-05	-2.96987e-05
	0.000114	3.75	3.75	-3.65	-3.7	0.033299	0.017299	-0.038701	-0.030701	3.32657e-05	1.72817e-05	-3.86623e-05	-3.06703e-05	4.60753e-09	4.79854e-09	-4.80067e-09	-5.03004e-09	3.43845e-05	3.581e-05	-3.58259e-05	-3.75376e-05	2.96927e-05	-2.97046e-05
	0.000114	3.7	3.7	-3.7	-3.7	0.049299	0.009299	-0.046701	-0.014701	4.92498e-05	9.28972e-06	-4.66543e-05	-1.46863e-05	4.61245e-09	4.79946e-09	-4.80533e-09	-5.03151e-09	3.44213e-05	3.58169e-05	-3.58607e-05	-3.75485e-05	2.97225e-05	-2.97285e-05
	0.000114	3.75	3.8	-3.7	-3.75	0.049299	0.001299	-0.054701	-0.014701	4.92498e-05	1.29771e-06	-5.46463e-05	-1.46863e-05	4.61738e-09	4.79959e-09	-4.8108e-09	-5.03297e-09	3.4458e-05	3.58179e-05	-3.59015e-05	-3.75595e-05	2.97583e-05	-2.97583e-05
	0.000114	3.8	3.8	-3.75	-3.8	0.049299	0.009299	-0.038701	-0.014701	4.92498e-05	9.28972e-06	-3.86623e-05	-1.46863e-05	4.6223e-09	4.80052e-09	-4.81466e-09	-5.03444e-09	3.44948e-05	3.58248e-05	-3.59303e-05	-3.75705e-05	2.97881e-05	-2.97762e-05
	0.000114	3.75	3.75	-3.8	-3.7	0.041299	0.025299	-0.038701	-0.022701	4.12577e-05	2.52737e-05	-3.86623e-05	-2.26783e-05	4.62643e-09	4.80305e-09	-4.81853e-09	-5.03671e-09	3.45256e-05	3.58437e-05	-3.59592e-05	-3.75874e-05	2.98e-05	-2.97881e-05
	0.000114	3.85	3.8	-3.85	-3.75	0.033299	0.041299	-0.038701	-0.014701	3.32657e-05	4.12577e-05	-3.86623e-05	-1.46863e-05	4.62975e-09	4.80718e-09	-4.8224e-09	-5.03818e-09	3.45504e-05	3.58745e-05	-3.5988e-05	-3.75983e-05	2.97941e-05	-2.9806e-05
	0.000114	3.85	3.85	-3.75	-3.65	0.025299	0.041299	-0.054701	-0.022701	2.52737e-05	4.12577e-05	-5.46463e-05	-2.26783e-05	4.63228e-09	4.8113e-09	-4.82786e-09	-5.04045e-09	3.45693e-05	3.59052e-05	-3.60288e-05	-3.76153e-05	2.97822e-05	-2.98299e-05
	0.000114	3.9	3.75	-3.85	-3.85	0.025299	0.017299	-0.038701	-0.038701	2.52737e-05	1.72817e-05	-3.86623e-05	-3.86623e-05	4.63481e-09	4.81303e-09	-4.83173e-09	-5.04431e-09	3.45881e-05	3.59181e-05	-3.60577e-05	-3.76441e-05	2.97881e-05	-2.98299e-05
	0.000114	3.85	3.75	-3.8	-3.7	0.033299	0.009299	-0.030701	-0.022701	3.32657e-05	9.28972e-06	-3.06703e-05	-2.26783e-05	4.63813e-09	4.81396e-09	-4.83479e-09	-5.04658e-09	3.46129e-05	3.59251e-05	-3.60805e-05	-3.76611e-05	2.9806e-05	-2.98358e-05
	0.000114	3.8	3.95	-3.8	-3.75	0.033299	0.017299	-0.046701	-0.014701	3.32657e-05	1.72817e-05	-4.66543e-05	-1.46863e-05	4.64146e-09	4.81569e-09	-4.83946e-09	-5.04805e-09	3.46378e-05	3.5938e-05	-3.61154e-05	-3.7672e-05	2.98179e-05	-2.98597e-05
	0.000115	3.85	3.8	-3.8	-3.75	0.041299	0.009299	-0.030701	-0.006701	4.12577e-05	9.28972e-06	-3.06703e-05	-6.6943e-06	4.64559e-09	4.81662e-09	-4.84252e-09	-5.04872e-09	3.46686e-05	3.59449e-05	-3.61383e-05	-3.7677e-05	2.98418e-05	-2.98776e-05
	0.000115	3.8	3.8	-3.85	-3.75	0.041299	0.033299	-0.038701	-0.022701	4.12577e-05	3.32657e-05	-3.86623e-05	-2.26783e-05	4.64971e-09	4.81994e-09	-4.84639e-09	-5.05099e-09	3.46993e-05	3.59697e-05	-3.61671e-05	-3.76939e-05	2.98478e-05	-2.98895e-05
	0.000115	3.8	3.9	-3.85	-3.9	0.025299	0.033299	-0.054701	-0.046701	2.52737e-05	3.32657e-05	-5.46463e-05	-4.66543e-05	4.65224e-09	4.82327e-09	-4.85186e-09	-5.05565e-09	3.47182e-05	3.59945e-05	-3.62079e-05	-3.77288e-05	2.98418e-05	-2.98955e-05
	0.000115	3.85	3.9	-3.8	-3.75	0.025299	0.033299	-0.046701	-0.022701	2.52737e-05	3.32657e-05	-4.66543e-05	-2.26783e-05	4.65477e-09	4.8266e-09	-4.85652e-09	-5.05792e-09	3.47371e-05	3.60194e-05	-3.62427e-05	-3.77457e-05	2.98358e-05	-2.99134e-05
	0.000115	3.9	3.95	-3.8	-3.85	0.033299	0.017299	-0.038701	-0.006701	3.32657e-05	1.72817e-05	-3.86623e-05	-6.6943e-06	4.65809e-09	4.82832e-09	-4.86039e-09	-5.05859e-09	3.47619e-05	3.60323e-05	-3.62715e-05	-3.77507e-05	2.98478e-05	-2.99372e-05
	0.000115	3.9	3.9	-3.9	-3.8	0.041299	0.009299	-0.046701	-0.006701	4.12577e-05	9.28972e-06	-4.66543e-05	-6.6943e-06	4.66222e-09	4.82925e-09	-4.86505e-09	-5.05926e-09	3.47927e-05	3.60392e-05	-3.63064e-05	-3.77557e-05	2.98716e-05	-2.9967e-05
	0.000115	3.85	3.85	-3.9	-3.95	0.041299	0.009299	-0.038701	-0.006701	4.12577e-05	9.28972e-06	-3.86623e-05	-6.6943e-06	4.66635e-09	4.83018e-09	-4.86892e-09	-5.05993e-09	3.48235e-05	3.60461e-05	-3.63352e-05	-3.77607e-05	2.98955e-05	-2.99909e-05
	0.000115	3.95	3.9	-3.85	-4	0.049299	0.017299	-0.030701	-0.014701	4.92498e-05	1.72817e-05	-3.06703e-05	-1.46863e-05	4.67127e-09	4.83191e-09	-4.87199e-09	-5.0614e-09	3.48602e-05	3.6059e-05	-3.63581e-05	-3.77716e-05	2.99193e-05	-3.00028e-05
	0.000115	3.8	3.95	-3.9	-3.8	0.033299	0.041299	-0.038701	-0.022701	3.32657e-05	4.12577e-05	-3.86623e-05	-2.26783e-05	4.6746e-09	4.83604e-09	-4.87585e-09	-5.06366e-09	3.4885e-05	3.60898e-05	-3.6387e-05	-3.77885e-05	2.99134e-05	-3.00148e-05
	0.000115	3.95	3.85	-4	-3.9	0.033299	0.041299	-0.030701	-0.022701	3.32657e-05	4.12577e-05	-3.06703e-05	-2.26783e-05	4.67792e-09	4.84016e-09	-4.87892e-09	-5.06593e-09	3.49099e-05	3.61206e-05	-3.64099e-05	-3.78055e-05	2.99074e-05	-3.00207e-05
	0.000116	3.95	4	-3.9	-3.95	0.033299	0.017299	-0.038701	-0.038701	3.32657e-05	1.72817e-05	-3.86623e-05	-3.86623e-05	4.68125e-09	4.84189e-09	-4.88279e-09	-5.0698e-09	3.49347e-05	3.61335e-05	-3.64387e-05	-3.78343e-05	2.99193e-05	-3.00207e-05
	0.000116	3.95	4	-3.95	-4.05	0.041299	0.017299	-0.054701	0.001299	4.12577e-05	1.72817e-05	-5.46463e-05	1.29771e-06	4.68538e-09	4.84362e-09	-4.88825e-09	-5.06967e-09	3.49655e-05	3.61464e-05	-3.64795e-05	-3.78333e-05	2.99372e-05	-3.00625e-05
	0.000116	3.95	3.95	-3.95	-3.9	0.057299	0.009299	-0.038701	-0.014701	5.72418e-05	9.28972e-06	-3.86623e-05	-1.46863e-05	4.6911e-09	4.84455e-09	-4.89212e-09	-5.07114e-09	3.50082e-05	3.61533e-05	-3.65083e-05	-3.78443e-05	2.9973e-05	-3.00804e-05
	0.000116	3.95	4.05	-3.95	-4.05	0.033299	0.001299	-0.038701	-0.014701	3.32657e-05	1.29771e-06	-3.86623e-05	-1.46863e-05	4.69443e-09	4.84468e-09	-4.89598e-09	-5.07261e-09	3.5033e-05	3.61543e-05	-3.65372e-05	-3.78553e-05	2.99969e-05	-3.00983e-05
	0.000116	3.95	4	-4	-3.95	0.049299	0.025299	-0.030701	-0.022701	4.92498e-05	2.52737e-05	-3.06703e-05	-2.26783e-05	4.69935e-09	4.8472e-09	-4.89905e-09	-5.07487e-09	3.50698e-05	3.61732e-05	-3.65601e-05	-3.78722e-05	3.00148e-05	-3.01042e-05
	0.000116	4	4.1	-3.95	-3.95	0.033299	0.041299	-0.038701	-0.022701	3.32657e-05	4.12577e-05	-3.86623e-05	-2.26783e-05	4.70268e-09	4.85133e-09	-4.90292e-09	-5.07714e-09	3.50946e-05	3.62039e-05	-3.65889e-05	-3.78891e-05	3.00088e-05	-3.01162e-05
	0.000116	4	4	-3.9	-4.05	0.025299	0.033299	-0.054701	-0.022701	2.52737e-05	3.32657e-05	-5.46463e-05	-2.26783e-05	4.70521e-09	4.85466e-09	-4.90838e-09	-5.07941e-09	3.51135e-05	3.62288e-05	-3.66297e-05	-3.7906e-05	3.00028e-05	-3.014e-05
	0.000116	4.05	3.95	-3.95	-3.9	0.033299	0.009299	-0.022701	-0.014701	3.32657e-05	9.28972e-06	-2.26783e-05	-1.46863e-05	4.70853e-09	4.85558e-09	-4.91065e-09	-5.08088e-09	3.51383e-05	3.62357e-05	-3.66466e-05	-3.7917e-05	3.00207e-05	-3.0146e-05
	0.000116	3.95	4.1	-4	-4	0.041299	0.001299	-0.030701	-0.014701	4.12577e-05	1.29771e-06	-3.06703e-05	-1.46863e-05	4.71266e-09	4.85571e-09	-4.91372e-09	-5.08235e-09	3.51691e-05	3.62367e-05	-3.66695e-05	-3.7928e-05	3.00505e-05	-3.01579e-05
	0.000116	4.05	4	-4	-4	0.041299	0.009299	-0.038701	-0.014701	4.12577e-05	9.28972e-06	-3.86623e-05	-1.46863e-05	4.71678e-09	4.85664e-09	-4.91758e-09	-5.08382e-09	3.51999e-05	3.62436e-05	-3.66984e-05	-3.79389e-05	3.00744e-05	-3.01758e-05
	0.000117	4.05	4.05	-4	-4	0.041299	0.009299	-0.014701	-0.014701	4.12577e-05	9.28972e-06	-1.46863e-05	-1.46863e-05	4.72091e-09	4.85757e-09	-4.91905e-09	-5.08528e-09	3.52307e-05	3.62505e-05	-3.67093e-05	-3.79499e-05	3.00983e-05	-3.01758e-05
	0.000117	4.1	4	-3.95	-3.95	0.025299	0.017299	-0.022701	-0.038701	2.52737e-05	1.72817e-05	-2.26783e-05	-3.86623e-05	4.72344e-09	4.8593e-09	-4.92132e-09	-5.08915e-09	3.52495e-05	3.62634e-05	-3.67263e-05	-3.79787e-05	3.01042e-05	-3.01639e-05
	0.000117	4.1	4	-4	-4	0.033299	0.025299	-0.046701	-0.038701	3.32657e-05	2.52737e-05	-4.66543e-05	-3.86623e-05	4.72676e-09	4.86183e-09	-4.92598e-09	-5.09302e-09	3.52743e-05	3.62823e-05	-3.67611e-05	-3.80076e-05	3.01102e-05	-3.01698e-05
	0.000117	4.15	4.05	-4.05	-4	0.049299	0.033299	-0.046701	-0.038701	4.92498e-05	3.32657e-05	-4.66543e-05	-3.86623e-05	4.73169e-09	4.86515e-09	-4.93065e-09	-5.09688e-09	3.53111e-05	3.63071e-05	-3.67959e-05	-3.80364e-05	3.01221e-05	-3.01758e-05
	0.000117	4.1	4.05	-3.95	-4	0.033299	0.017299	-0.038701	-0.022701	3.32657e-05	1.72817e-05	-3.86623e-05	-2.26783e-05	4.73501e-09	4.86688e-09	-4.93452e-09	-5.09915e-09	3.53359e-05	3.632e-05	-3.68247e-05	-3.80534e-05	3.0134e-05	-3.01877e-05
	0.000117	4.1	4.1	-4.05	-4	0.041299	0.001299	-0.022701	-0.014701	4.12577e-05	1.29771e-06	-2.26783e-05	-1.46863e-05	4.73914e-09	4.86701e-09	-4.93678e-09	-5.10062e-09	3.53667e-05	3.6321e-05	-3.68417e-05	-3.80643e-05	3.01639e-05	-3.01937e-05
	0.000117	4.15	4.2	-4.1	-4	0.057299	0.001299	-0.038701	-0.014701	5.72418e-05	1.29771e-06	-3.86623e-05	-1.46863e-05	4.74486e-09	4.86714e-09	-4.94065e-09	-5.10209e-09	3.54094e-05	3.6322e-05	-3.68705e-05	-3.80753e-05	3.02056e-05	-3.02116e-05
	0.000117	4.1	4.2	-4.15	-4.05	0.041299	0.017299	-0.038701	-0.014701	4.12577e-05	1.72817e-05	-3.86623e-05	-1.46863e-05	4.74899e-09	4.86887e-09	-4.94452e-09	-5.10356e-09	3.54402e-05	3.63349e-05	-3.68994e-05	-3.80862e-05	3.02235e-05	-3.02295e-05
	0.000117	4.2	4.15	-4.05	-4.05	0.033299	0.049299	-0.038701	-0.030701	3.32657e-05	4.92498e-05	-3.86623e-05	-3.06703e-05	4.75232e-09	4.8738e-09	-4.94838e-09	-5.10662e-09	3.54651e-05	3.63716e-05	-3.69282e-05	-3.81091e-05	3.02116e-05	-3.02354e-05
	0.000117	4.1	4.15	-4.05	-4.1	0.025299	0.049299	-0.038701	-0.046701	2.52737e-05	4.92498e-05	-3.86623e-05	-4.66543e-05	4.75484e-09	4.87872e-09	-4.95225e-09	-5.11129e-09	3.54839e-05	3.64084e-05	-3.69571e-05	-3.8144e-05	3.01937e-05	-3.02295e-05
	0.000118	4.15	4.1	-4.15	-4.1	0.033299	0.033299	-0.046701	-0.030701	3.32657e-05	3.32657e-05	-4.66543e-05	-3.06703e-05	4.75817e-09	4.88205e-09	-4.95691e-09	-5.11436e-09	3.55087e-05	3.64332e-05	-3.69919e-05	-3.81668e-05	3.01937e-05	-3.02414e-05
	0.000118	4.2	4.1	-4.2	-4.2	0.033299	0.009299	-0.038701	-0.014701	3.32657e-05	9.28972e-06	-3.86623e-05	-1.46863e-05	4.7615e-09	4.88298e-09	-4.96078e-09	-5.11582e-09	3.55336e-05	3.64401e-05	-3.70207e-05	-3.81778e-05	3.02116e-05	-3.02593e-05
	0.000118	4.1	4.15	-4.05	-4.15	0.049299	-0.006701	-0.022701	-0.022701	4.92498e-05	-6.6943e-06	-2.26783e-05	-2.26783e-05	4.76642e-09	4.88231e-09	-4.96305e-09	-5.11809e-09	3.55703e-05	3.64351e-05	-3.70377e-05	-3.81947e-05	3.02533e-05	-3.02593e-05
	0.000118	4.15	4.2	-4.05	-4.15	0.041299	0.009299	-0.030701	-0.006701	4.12577e-05	9.28972e-06	-3.06703e-05	-6.6943e-06	4.77055e-09	4.88324e-09	-4.96611e-09	-5.11876e-09	3.56011e-05	3.64421e-05	-3.70606e-05	-3.81997e-05	3.02772e-05	-3.02772e-05
	0.000118	4.2	4.2	-4.15	-4.15	0.041299	0.017299	-0.022701	-0.022701	4.12577e-05	1.72817e-05	-2.26783e-05	-2.26783e-05	4.77467e-09	4.88496e-09	-4.96838e-09	-5.12103e-09	3.56319e-05	3.6455e-05	-3.70775e-05	-3.82166e-05	3.02951e-05	-3.02772e-05
	0.000118	4.1	4.2	-4.2	-4.2	0.033299	0.025299	-0.030701	-0.038701	3.32657e-05	2.52737e-05	-3.06703e-05	-3.86623e-05	4.778e-09	4.88749e-09	-4.97145e-09	-5.1249e-09	3.56567e-05	3.64738e-05	-3.71004e-05	-3.82455e-05	3.0301e-05	-3.02712e-05
	0.000118	4.2	4.2	-4.15	-4.05	0.033299	0.025299	-0.046701	-0.030701	3.32657e-05	2.52737e-05	-4.66543e-05	-3.06703e-05	4.78133e-09	4.89002e-09	-4.97611e-09	-5.12796e-09	3.56815e-05	3.64927e-05	-3.71352e-05	-3.82684e-05	3.0307e-05	-3.02832e-05
	0.000118	4.2	4.15	-4.2	-4.05	0.025299	0.017299	-0.038701	-0.022701	2.52737e-05	1.72817e-05	-3.86623e-05	-2.26783e-05	4.78386e-09	4.89175e-09	-4.97998e-09	-5.13023e-09	3.57004e-05	3.65056e-05	-3.7164e-05	-3.82853e-05	3.0313e-05	-3.02951e-05
	0.000118	4.25	4.2	-4.1	-4.2	0.033299	0.017299	-0.038701	-0.006701	3.32657e-05	1.72817e-05	-3.86623e-05	-6.6943e-06	4.78718e-09	4.89348e-09	-4.98385e-09	-5.1309e-09	3.57252e-05	3.65185e-05	-3.71929e-05	-3.82903e-05	3.03249e-05	-3.03189e-05
	0.000118	4.25	4.25	-4.25	-4.25	0.057299	0.009299	-0.030701	0.001299	5.72418e-05	9.28972e-06	-3.06703e-05	1.29771e-06	4.79291e-09	4.8944e-09	-4.98691e-09	-5.13077e-09	3.57679e-05	3.65254e-05	-3.72158e-05	-3.82893e-05	3.03607e-05	-3.03428e-05
	0.000119	4.2	4.3	-4.15	-4.15	0.049299	0.025299	-0.030701	-0.014701	4.92498e-05	2.52737e-05	-3.06703e-05	-1.46863e-05	4.79783e-09	4.89693e-09	-4.98998e-09	-5.13224e-09	3.58047e-05	3.65443e-05	-3.72387e-05	-3.83003e-05	3.03786e-05	-3.03547e-05
	0.000119	4.3	4.3	-4.2	-4.3	0.033299	0.025299	-0.030701	-0.030701	3.32657e-05	2.52737e-05	-3.06703e-05	-3.06703e-05	4.80116e-09	4.89946e-09	-4.99305e-09	-5.13531e-09	3.58295e-05	3.65631e-05	-3.72616e-05	-3.83232e-05	3.03845e-05	-3.03547e-05
	0.000119	4.35	4.25	-4.15	-4.15	0.033299	0.033299	-0.038701	-0.054701	3.32657e-05	3.32657e-05	-3.86623e-05	-5.46463e-05	4.80448e-09	4.90279e-09	-4.99692e-09	-5.14077e-09	3.58544e-05	3.65879e-05	-3.72904e-05	-3.8364e-05	3.03845e-05	-3.03428e-05
	0.000119	4.4	4.25	-4.25	-4.25	0.041299	0.033299	-0.038701	-0.022701	4.12577e-05	3.32657e-05	-3.86623e-05	-2.26783e-05	4.80861e-09	4.90611e-09	-5.00078e-09	-5.14304e-09	3.58852e-05	3.66128e-05	-3.73193e-05	-3.83809e-05	3.03905e-05	-3.03547e-05
	0.000119	4.25	4.4	-4.2	-4.3	0.025299	0.017299	-0.014701	-0.022701	2.52737e-05	1.72817e-05	-1.46863e-05	-2.26783e-05	4.81114e-09	4.90784e-09	-5.00225e-09	-5.14531e-09	3.5904e-05	3.66257e-05	-3.73302e-05	-3.83978e-05	3.03965e-05	-3.03488e-05
	0.000119	4.35	4.35	-4.3	-4.3	0.025299	0.009299	-0.014701	0.001299	2.52737e-05	9.28972e-06	-1.46863e-05	1.29771e-06	4.81366e-09	4.90877e-09	-5.00372e-09	-5.14518e-09	3.59229e-05	3.66326e-05	-3.73412e-05	-3.83968e-05	3.04084e-05	-3.03607e-05
	0.000119	4.4	4.3	-4.3	-4.25	0.033299	0.009299	-0.038701	-0.006701	3.32657e-05	9.28972e-06	-3.86623e-05	-6.6943e-06	4.81699e-09	4.9097e-09	-5.00758e-09	-5.14585e-09	3.59477e-05	3.66395e-05	-3.737e-05	-3.84018e-05	3.04263e-05	-3.03845e-05
	0.000119	4.25	4.4	-4.35	-4.3	0.041299	0.009299	-0.054701	-0.022701	4.12577e-05	9.28972e-06	-5.46463e-05	-2.26783e-05	4.82112e-09	4.91063e-09	-5.01305e-09	-5.14811e-09	3.59785e-05	3.66465e-05	-3.74108e-05	-3.84188e-05	3.04501e-05	-3.04084e-05
	0.000119	4.35	4.4	-4.3	-4.3	0.033299	0.041299	-0.038701	-0.030701	3.32657e-05	4.12577e-05	-3.86623e-05	-3.06703e-05	4.82444e-09	4.91475e-09	-5.01691e-09	-5.15118e-09	3.60033e-05	3.66773e-05	-3.74397e-05	-3.84416e-05	3.04442e-05	-3.04144e-05
	0.000119	4.25	4.4	-4.25	-4.3	0.025299	0.033299	-0.038701	-0.038701	2.52737e-05	3.32657e-05	-3.86623e-05	-3.86623e-05	4.82697e-09	4.91808e-09	-5.02078e-09	-5.15505e-09	3.60222e-05	3.67021e-05	-3.74685e-05	-3.84705e-05	3.04382e-05	-3.04144e-05
	0.00012	4.35	4.4	-4.3	-4.3	0.033299	0.025299	-0.014701	-0.030701	3.32657e-05	2.52737e-05	-1.46863e-05	-3.06703e-05	4.8303e-09	4.92061e-09	-5.02225e-09	-5.15811e-09	3.6047e-05	3.67209e-05	-3.74795e-05	-3.84934e-05	3.04442e-05	-3.04024e-05
	0.00012	4.4	4.3	-4.35	-4.35	0.041299	0.009299	-0.030701	-0.006701	4.12577e-05	9.28972e-06	-3.06703e-05	-6.6943e-06	4.83442e-09	4.92154e-09	-5.02532e-09	-5.15878e-09	3.60778e-05	3.67279e-05	-3.75024e-05	-3.84984e-05	3.0468e-05	-3.04203e-05
	0.00012	4.4	4.45	-4.35	-4.3	0.041299	0.009299	-0.038701	0.009299	4.12577e-05	9.28972e-06	-3.86623e-05	9.28972e-06	4.83855e-09	4.92247e-09	-5.02918e-09	-5.15785e-09	3.61086e-05	3.67348e-05	-3.75312e-05	-3.84914e-05	3.04919e-05	-3.04561e-05
	0.00012	4.45	4.35	-4.35	-4.4	0.049299	0.017299	-0.046701	-0.006701	4.92498e-05	1.72817e-05	-4.66543e-05	-6.6943e-06	4.84347e-09	4.92419e-09	-5.03385e-09	-5.15852e-09	3.61453e-05	3.67477e-05	-3.7566e-05	-3.84965e-05	3.05158e-05	-3.04859e-05
	0.00012	4.45	4.35	-4.4	-4.4	0.033299	0.033299	-0.038701	-0.030701	3.32657e-05	3.32657e-05	-3.86623e-05	-3.06703e-05	4.8468e-09	4.92752e-09	-5.03772e-09	-5.16159e-09	3.61701e-05	3.67725e-05	-3.75949e-05	-3.85193e-05	3.05158e-05	-3.04919e-05
	0.00012	4.4	4.35	-4.3	-4.35	0.033299	0.033299	-0.030701	-0.030701	3.32657e-05	3.32657e-05	-3.06703e-05	-3.06703e-05	4.85013e-09	4.93085e-09	-5.04078e-09	-5.16466e-09	3.6195e-05	3.67974e-05	-3.76178e-05	-3.85422e-05	3.05158e-05	-3.04919e-05
	0.00012	4.4	4.5	-4.35	-4.4	0.041299	0.033299	-0.022701	-0.038701	4.12577e-05	3.32657e-05	-2.26783e-05	-3.86623e-05	4.85425e-09	4.93417e-09	-5.04305e-09	-5.16852e-09	3.62258e-05	3.68222e-05	-3.76347e-05	-3.85711e-05	3.05217e-05	-3.048e-05
	0.00012	4.4	4.4	-4.4	-4.4	0.041299	0.017299	-0.038701	-0.030701	4.12577e-05	1.72817e-05	-3.86623e-05	-3.06703e-05	4.85838e-09	4.9359e-09	-5.04692e-09	-5.17159e-09	3.62566e-05	3.68351e-05	-3.76635e-05	-3.8594e-05	3.05396e-05	-3.04859e-05
	0.00012	4.5	4.4	-4.45	-4.4	0.033299	0.001299	-0.030701	-0.014701	3.32657e-05	1.29771e-06	-3.06703e-05	-1.46863e-05	4.86171e-09	4.93603e-09	-5.04998e-09	-5.17306e-09	3.62814e-05	3.68361e-05	-3.76864e-05	-3.86049e-05	3.05635e-05	-3.04979e-05
	0.00012	4.35	4.45	-4.4	-4.45	0.033299	0.001299	-0.030701	0.001299	3.32657e-05	1.29771e-06	-3.06703e-05	1.29771e-06	4.86503e-09	4.93616e-09	-5.05305e-09	-5.17293e-09	3.63062e-05	3.6837e-05	-3.77093e-05	-3.8604e-05	3.05873e-05	-3.05217e-05
	0.000121	4.4	4.4	-4.4	-4.35	0.025299	0.009299	-0.022701	-0.006701	2.52737e-05	9.28972e-06	-2.26783e-05	-6.6943e-06	4.86756e-09	4.93709e-09	-5.05532e-09	-5.1736e-09	3.63251e-05	3.68439e-05	-3.77263e-05	-3.86089e-05	3.05993e-05	-3.05336e-05
	0.000121	4.4	4.4	-4.45	-4.4	0.033299	0.041299	-0.038701	-0.022701	3.32657e-05	4.12577e-05	-3.86623e-05	-2.26783e-05	4.87089e-09	4.94122e-09	-5.05918e-09	-5.17587e-09	3.63499e-05	3.68747e-05	-3.77551e-05	-3.86259e-05	3.05933e-05	-3.05456e-05
	0.000121	4.35	4.4	-4.4	-4.4	0.017299	0.041299	-0.038701	-0.054701	1.72817e-05	4.12577e-05	-3.86623e-05	-5.46463e-05	4.87261e-09	4.94534e-09	-5.06305e-09	-5.18133e-09	3.63628e-05	3.69055e-05	-3.7784e-05	-3.86667e-05	3.05754e-05	-3.05336e-05
	0.000121	4.5	4.5	-4.45	-4.45	0.025299	0.041299	-0.030701	-0.046701	2.52737e-05	4.12577e-05	-3.06703e-05	-4.66543e-05	4.87514e-09	4.94947e-09	-5.06612e-09	-5.186e-09	3.63817e-05	3.69363e-05	-3.78069e-05	-3.87015e-05	3.05635e-05	-3.05217e-05
	0.000121	4.5	4.5	-4.45	-4.55	0.033299	0.017299	-0.038701	-0.030701	3.32657e-05	1.72817e-05	-3.86623e-05	-3.06703e-05	4.87847e-09	4.9512e-09	-5.06998e-09	-5.18907e-09	3.64065e-05	3.69492e-05	-3.78357e-05	-3.87244e-05	3.05754e-05	-3.05277e-05
	0.000121	4.45	4.5	-4.45	-4.55	0.049299	0.009299	-0.038701	-0.006701	4.92498e-05	9.28972e-06	-3.86623e-05	-6.6943e-06	4.88339e-09	4.95212e-09	-5.07385e-09	-5.18973e-09	3.64432e-05	3.69562e-05	-3.78645e-05	-3.87294e-05	3.06052e-05	-3.05515e-05
	0.000121	4.55	4.5	-4.5	-4.55	0.041299	0.001299	-0.030701	-0.006701	4.12577e-05	1.29771e-06	-3.06703e-05	-6.6943e-06	4.88752e-09	4.95225e-09	-5.07692e-09	-5.1904e-09	3.6474e-05	3.69571e-05	-3.78874e-05	-3.87344e-05	3.0635e-05	-3.05694e-05
	0.000121	4.5	4.6	-4.5	-4.45	0.033299	0.017299	-0.038701	-0.006701	3.32657e-05	1.72817e-05	-3.86623e-05	-6.6943e-06	4.89084e-09	4.95398e-09	-5.08078e-09	-5.19107e-09	3.64988e-05	3.697e-05	-3.79163e-05	-3.87394e-05	3.0647e-05	-3.05933e-05
	0.000121	4.6	4.55	-4.5	-4.45	0.025299	0.033299	-0.022701	-0.022701	2.52737e-05	3.32657e-05	-2.26783e-05	-2.26783e-05	4.89337e-09	4.95731e-09	-5.08305e-09	-5.19334e-09	3.65177e-05	3.69948e-05	-3.79332e-05	-3.87563e-05	3.0641e-05	-3.05933e-05
	0.000121	4.5	4.5	-4.65	-4.55	0.025299	0.049299	-0.014701	-0.046701	2.52737e-05	4.92498e-05	-1.46863e-05	-4.66543e-05	4.8959e-09	4.96223e-09	-5.08452e-09	-5.19801e-09	3.65366e-05	3.70316e-05	-3.79442e-05	-3.87911e-05	3.06231e-05	-3.05694e-05
	0.000122	4.5	4.55	-4.55	-4.5	0.033299	0.049299	-0.022701	-0.030701	3.32657e-05	4.92498e-05	-2.26783e-05	-3.06703e-05	4.89923e-09	4.96716e-09	-5.08679e-09	-5.20107e-09	3.65614e-05	3.70684e-05	-3.79611e-05	-3.8814e-05	3.06112e-05	-3.05635e-05
	0.000122	4.5	4.55	-4.6	-4.55	0.033299	0.009299	-0.022701	-0.014701	3.32657e-05	9.28972e-06	-2.26783e-05	-1.46863e-05	4.90255e-09	4.96809e-09	-5.08906e-09	-5.20254e-09	3.65862e-05	3.70753e-05	-3.7978e-05	-3.88249e-05	3.06291e-05	-3.05694e-05
	0.000122	4.55	4.6	-4.7	-4.5	0.049299	0.009299	-0.046701	0.001299	4.92498e-05	9.28972e-06	-4.66543e-05	1.29771e-06	4.90748e-09	4.96902e-09	-5.09372e-09	-5.20241e-09	3.6623e-05	3.70822e-05	-3.80128e-05	-3.8824e-05	3.06589e-05	-3.06052e-05
	0.000122	4.6	4.55	-4.55	-4.5	0.041299	0.001299	-0.062701	0.001299	4.12577e-05	1.29771e-06	-6.26384e-05	1.29771e-06	4.9116e-09	4.96915e-09	-5.09999e-09	-5.20228e-09	3.66538e-05	3.70832e-05	-3.80596e-05	-3.8823e-05	3.06887e-05	-3.06529e-05
	0.000122	4.6	4.65	-4.5	-4.45	0.025299	0.009299	-0.038701	-0.030701	2.52737e-05	9.28972e-06	-3.86623e-05	-3.06703e-05	4.91413e-09	4.97007e-09	-5.10385e-09	-5.20535e-09	3.66726e-05	3.70901e-05	-3.80884e-05	-3.88459e-05	3.07006e-05	-3.06589e-05
	0.000122	4.65	4.7	-4.6	-4.55	0.017299	0.033299	-0.022701	-0.046701	1.72817e-05	3.32657e-05	-2.26783e-05	-4.66543e-05	4.91586e-09	4.9734e-09	-5.10612e-09	-5.21001e-09	3.66855e-05	3.71149e-05	-3.81054e-05	-3.88807e-05	3.06887e-05	-3.0641e-05
	0.000122	4.6	4.6	-4.65	-4.55	0.025299	0.033299	-0.014701	-0.046701	2.52737e-05	3.32657e-05	-1.46863e-05	-4.66543e-05	4.91839e-09	4.97673e-09	-5.10759e-09	-5.21468e-09	3.67044e-05	3.71398e-05	-3.81163e-05	-3.89155e-05	3.06828e-05	-3.06171e-05
	0.000122	4.55	4.6	-4.6	-4.55	0.041299	0.041299	-0.014701	-0.030701	4.12577e-05	4.12577e-05	-1.46863e-05	-3.06703e-05	4.92251e-09	4.98085e-09	-5.10906e-09	-5.21775e-09	3.67352e-05	3.71706e-05	-3.81273e-05	-3.89384e-05	3.06828e-05	-3.06052e-05
	0.000122	4.6	4.65	-4.6	-4.65	0.041299	0.009299	-0.030701	-0.006701	4.12577e-05	9.28972e-06	-3.06703e-05	-6.6943e-06	4.92664e-09	4.98178e-09	-5.11212e-09	-5.21842e-09	3.6766e-05	3.71775e-05	-3.81502e-05	-3.89434e-05	3.07066e-05	-3.06231e-05
	0.000122	4.65	4.6	-4.7	-4.6	0.041299	-0.006701	-0.046701	-0.006701	4.12577e-05	-6.6943e-06	-4.66543e-05	-6.6943e-06	4.93076e-09	4.98111e-09	-5.11679e-09	-5.21909e-09	3.67968e-05	3.71725e-05	-3.8185e-05	-3.89484e-05	3.07424e-05	-3.06529e-05
	0.000123	4.65	4.7	-4.6	-4.65	0.033299	-0.006701	-0.038701	-0.006701	3.32657e-05	-6.6943e-06	-3.86623e-05	-6.6943e-06	4.93409e-09	4.98044e-09	-5.12066e-09	-5.21976e-09	3.68216e-05	3.71675e-05	-3.82138e-05	-3.89534e-05	3.07722e-05	-3.06768e-05
	0.000123	4.7	4.75	-4.65	-4.65	0.025299	0.025299	-0.030701	-0.030701	2.52737e-05	2.52737e-05	-3.06703e-05	-3.06703e-05	4.93662e-09	4.98297e-09	-5.12372e-09	-5.22282e-09	3.68404e-05	3.71863e-05	-3.82367e-05	-3.89763e-05	3.07722e-05	-3.06768e-05
	0.000123	4.65	4.7	-4.65	-4.6	0.017299	0.057299	-0.006701	-0.062701	1.72817e-05	5.72418e-05	-6.6943e-06	-6.26384e-05	4.93835e-09	4.9887e-09	-5.12439e-09	-5.22909e-09	3.68533e-05	3.72291e-05	-3.82417e-05	-3.9023e-05	3.07424e-05	-3.0635e-05
	0.000123	4.7	4.7	-4.75	-4.6	0.033299	0.065299	-0.014701	-0.046701	3.32657e-05	6.52338e-05	-1.46863e-05	-4.66543e-05	4.94167e-09	4.99522e-09	-5.12586e-09	-5.23375e-09	3.68781e-05	3.72778e-05	-3.82527e-05	-3.90579e-05	3.07185e-05	-3.06112e-05
	0.000123	4.7	4.65	-4.7	-4.6	0.049299	0.025299	-0.030701	-0.030701	4.92498e-05	2.52737e-05	-3.06703e-05	-3.06703e-05	4.9466e-09	4.99775e-09	-5.12893e-09	-5.23682e-09	3.69149e-05	3.72966e-05	-3.82756e-05	-3.90807e-05	3.07364e-05	-3.06112e-05
	0.000123	4.65	4.75	-4.75	-4.65	0.049299	0.001299	-0.038701	0.001299	4.92498e-05	1.29771e-06	-3.86623e-05	1.29771e-06	4.95152e-09	4.99788e-09	-5.13279e-09	-5.23669e-09	3.69517e-05	3.72976e-05	-3.83044e-05	-3.90798e-05	3.07722e-05	-3.0641e-05
	0.000123	4.65	4.8	-4.6	-4.7	0.041299	-0.014701	-0.054701	0.001299	4.12577e-05	-1.46863e-05	-5.46463e-05	1.29771e-06	4.95565e-09	4.99641e-09	-5.13826e-09	-5.23656e-09	3.69824e-05	3.72866e-05	-3.83452e-05	-3.90788e-05	3.0814e-05	-3.06828e-05
	0.000123	4.75	4.75	-4.75	-4.7	0.025299	0.009299	-0.046701	-0.030701	2.52737e-05	9.28972e-06	-4.66543e-05	-3.06703e-05	4.95818e-09	4.99734e-09	-5.14292e-09	-5.23963e-09	3.70013e-05	3.72936e-05	-3.838e-05	-3.91017e-05	3.08259e-05	-3.06947e-05
	0.000123	4.7	4.8	-4.7	-4.7	0.017299	0.017299	-0.022701	-0.046701	1.72817e-05	1.72817e-05	-2.26783e-05	-4.66543e-05	4.9599e-09	4.99906e-09	-5.14519e-09	-5.24429e-09	3.70142e-05	3.73065e-05	-3.8397e-05	-3.91365e-05	3.08259e-05	-3.06768e-05
	0.000123	4.85	4.75	-4.7	-4.7	0.017299	0.057299	-0.014701	-0.046701	1.72817e-05	5.72418e-05	-1.46863e-05	-4.66543e-05	4.96163e-09	5.00479e-09	-5.14666e-09	-5.24896e-09	3.70271e-05	3.73492e-05	-3.84079e-05	-3.91713e-05	3.07961e-05	-3.06529e-05
	0.000124	4.85	4.7	-4.8	-4.8	0.041299	0.057299	-0.022701	-0.038701	4.12577e-05	5.72418e-05	-2.26783e-05	-3.86623e-05	4.96576e-09	5.01051e-09	-5.14893e-09	-5.25282e-09	3.70579e-05	3.73919e-05	-3.84248e-05	-3.92002e-05	3.07841e-05	-3.0641e-05
	0.000124	4.8	4.75	-4.75	-4.75	0.049299	0.009299	-0.030701	-0.006701	4.92498e-05	9.28972e-06	-3.06703e-05	-6.6943e-06	4.97068e-09	5.01144e-09	-5.15199e-09	-5.25349e-09	3.70946e-05	3.73988e-05	-3.84477e-05	-3.92052e-05	3.0814e-05	-3.06589e-05
	0.000124	4.75	4.75	-4.8	-4.7	0.049299	0.001299	-0.030701	0.001299	4.92498e-05	1.29771e-06	-3.06703e-05	1.29771e-06	4.97561e-09	5.01157e-09	-5.15506e-09	-5.25336e-09	3.71314e-05	3.73998e-05	-3.84706e-05	-3.92042e-05	3.08498e-05	-3.06828e-05
	0.000124	4.75	4.8	-4.8	-4.75	0.049299	0.001299	-0.046701	0.009299	4.92498e-05	1.29771e-06	-4.66543e-05	9.28972e-06	4.98053e-09	5.0117e-09	-5.15973e-09	-5.25243e-09	3.71681e-05	3.74008e-05	-3.85054e-05	-3.91973e-05	3.08855e-05	-3.07245e-05
	0.000124	4.75	4.75	-4.75	-4.65	0.017299	0.017299	-0.030701	-0.014701	1.72817e-05	1.72817e-05	-3.06703e-05	-1.46863e-05	4.98226e-09	5.01343e-09	-5.16279e-09	-5.2539e-09	3.7181e-05	3.74137e-05	-3.85283e-05	-3.92082e-05	3.08855e-05	-3.07364e-05
	0.000124	4.85	4.8	-4.8	-4.8	0.025299	0.049299	-0.022701	-0.054701	2.52737e-05	4.92498e-05	-2.26783e-05	-5.46463e-05	4.98479e-09	5.01835e-09	-5.16506e-09	-5.25937e-09	3.71999e-05	3.74504e-05	-3.85452e-05	-3.9249e-05	3.08676e-05	-3.07126e-05
	0.000124	4.75	4.8	-4.8	-4.75	0.025299	0.057299	-0.014701	-0.054701	2.52737e-05	5.72418e-05	-1.46863e-05	-5.46463e-05	4.98732e-09	5.02408e-09	-5.16653e-09	-5.26483e-09	3.72188e-05	3.74931e-05	-3.85562e-05	-3.92898e-05	3.08438e-05	-3.06828e-05
	0.000124	4.8	4.75	-4.8	-4.8	0.049299	0.041299	-0.030701	-0.014701	4.92498e-05	4.12577e-05	-3.06703e-05	-1.46863e-05	4.99224e-09	5.0282e-09	-5.1696e-09	-5.2663e-09	3.72555e-05	3.75239e-05	-3.85791e-05	-3.93007e-05	3.08498e-05	-3.06947e-05
	0.000124	4.85	4.8	-4.8	-4.8	0.049299	0.017299	-0.038701	0.001299	4.92498e-05	1.72817e-05	-3.86623e-05	1.29771e-06	4.99717e-09	5.02993e-09	-5.17346e-09	-5.26617e-09	3.72923e-05	3.75368e-05	-3.86079e-05	-3.92998e-05	3.08736e-05	-3.07245e-05
	0.000124	4.85	4.9	-4.85	-4.85	0.049299	-0.006701	-0.046701	0.001299	4.92498e-05	-6.6943e-06	-4.66543e-05	1.29771e-06	5.00209e-09	5.02926e-09	-5.17813e-09	-5.26604e-09	3.7329e-05	3.75318e-05	-3.86428e-05	-3.92988e-05	3.09154e-05	-3.07603e-05
	0.000125	4.85	4.85	-4.8	-4.8	0.041299	0.009299	-0.046701	-0.006701	4.12577e-05	9.28972e-06	-4.66543e-05	-6.6943e-06	5.00622e-09	5.03019e-09	-5.18279e-09	-5.26671e-09	3.73598e-05	3.75387e-05	-3.86776e-05	-3.93038e-05	3.09392e-05	-3.07901e-05
	0.000125	4.9	4.8	-4.85	-4.8	0.017299	0.033299	-0.030701	-0.038701	1.72817e-05	3.32657e-05	-3.06703e-05	-3.86623e-05	5.00794e-09	5.03352e-09	-5.18586e-09	-5.27058e-09	3.73727e-05	3.75636e-05	-3.87005e-05	-3.93327e-05	3.09273e-05	-3.07841e-05
	0.000125	4.9	4.9	-4.9	-4.85	0.009299	0.057299	-0.014701	-0.054701	9.28972e-06	5.72418e-05	-1.46863e-05	-5.46463e-05	5.00887e-09	5.03924e-09	-5.18733e-09	-5.27604e-09	3.73797e-05	3.76063e-05	-3.87114e-05	-3.93734e-05	3.08915e-05	-3.07543e-05
	0.000125	4.9	4.9	-4.9	-4.85	0.033299	0.057299	-0.022701	-0.062701	3.32657e-05	5.72418e-05	-2.26783e-05	-6.26384e-05	5.0122e-09	5.04497e-09	-5.1896e-09	-5.28231e-09	3.74045e-05	3.7649e-05	-3.87283e-05	-3.94202e-05	3.08736e-05	-3.07245e-05
	0.000125	4.8	4.9	-4.95	-4.85	0.057299	0.033299	-0.030701	-0.014701	5.72418e-05	3.32657e-05	-3.06703e-05	-1.46863e-05	5.01792e-09	5.04829e-09	-5.19266e-09	-5.28377e-09	3.74472e-05	3.76738e-05	-3.87512e-05	-3.94311e-05	3.08915e-05	-3.07364e-05
	0.000125	4.9	5	-4.85	-4.8	0.041299	0.001299	-0.038701	-0.006701	4.12577e-05	1.29771e-06	-3.86623e-05	-6.6943e-06	5.02205e-09	5.04842e-09	-5.19653e-09	-5.28444e-09	3.7478e-05	3.76748e-05	-3.87801e-05	-3.94361e-05	3.09213e-05	-3.07603e-05
	0.000125	4.85	4.9	-4.95	-4.85	0.041299	-0.006701	-0.054701	0.001299	4.12577e-05	-6.6943e-06	-5.46463e-05	1.29771e-06	5.02618e-09	5.04775e-09	-5.202e-09	-5.28431e-09	3.75088e-05	3.76698e-05	-3.88209e-05	-3.94352e-05	3.09571e-05	-3.0802e-05
	0.000125	4.9	4.9	-4.85	-4.9	0.025299	0.001299	-0.038701	-0.022701	2.52737e-05	1.29771e-06	-3.86623e-05	-2.26783e-05	5.0287e-09	5.04788e-09	-5.20586e-09	-5.28658e-09	3.75276e-05	3.76708e-05	-3.88497e-05	-3.94521e-05	3.0975e-05	-3.0814e-05
	0.000125	4.85	4.85	-4.95	-5	0.017299	0.025299	-0.038701	-0.054701	1.72817e-05	2.52737e-05	-3.86623e-05	-5.46463e-05	5.03043e-09	5.05041e-09	-5.20973e-09	-5.29205e-09	3.75405e-05	3.76896e-05	-3.88786e-05	-3.94929e-05	3.0969e-05	-3.0802e-05
	0.000125	4.95	4.9	-5.05	-4.95	0.017299	0.049299	-0.014701	-0.070701	1.72817e-05	4.92498e-05	-1.46863e-05	-7.06304e-05	5.03216e-09	5.05534e-09	-5.2112e-09	-5.29911e-09	3.75534e-05	3.77264e-05	-3.88895e-05	-3.95456e-05	3.09452e-05	-3.07603e-05
	0.000126	4.9	4.9	-4.95	-4.95	0.033299	0.033299	-0.014701	-0.038701	3.32657e-05	3.32657e-05	-1.46863e-05	-3.86623e-05	5.03549e-09	5.05866e-09	-5.21267e-09	-5.30297e-09	3.75783e-05	3.77512e-05	-3.89005e-05	-3.95744e-05	3.09452e-05	-3.07424e-05
	0.000126	4.95	4.9	-4.95	-5	0.049299	0.009299	-0.022701	-0.022701	4.92498e-05	9.28972e-06	-2.26783e-05	-2.26783e-05	5.04041e-09	5.05959e-09	-5.21493e-09	-5.30524e-09	3.7615e-05	3.77581e-05	-3.89174e-05	-3.95914e-05	3.0975e-05	-3.07424e-05
	0.000126	4.95	4.95	-5	-4.9	0.041299	0.001299	-0.046701	0.001299	4.12577e-05	1.29771e-06	-4.66543e-05	1.29771e-06	5.04454e-09	5.05972e-09	-5.2196e-09	-5.30511e-09	3.76458e-05	3.77591e-05	-3.89522e-05	-3.95904e-05	3.10048e-05	-3.07782e-05
	0.000126	4.9	4.95	-4.95	-5.05	0.033299	-0.014701	-0.038701	0.001299	3.32657e-05	-1.46863e-05	-3.86623e-05	1.29771e-06	5.04786e-09	5.05825e-09	-5.22347e-09	-5.30498e-09	3.76706e-05	3.77482e-05	-3.89811e-05	-3.95894e-05	3.10406e-05	-3.0808e-05
	0.000126	5	5	-4.95	-5	0.033299	0.017299	-0.022701	-0.022701	3.32657e-05	1.72817e-05	-2.26783e-05	-2.26783e-05	5.05119e-09	5.05998e-09	-5.22573e-09	-5.30725e-09	3.76955e-05	3.77611e-05	-3.8998e-05	-3.96063e-05	3.10525e-05	-3.0808e-05
	0.000126	5	5	-5	-4.9	0.025299	0.041299	-0.022701	-0.054701	2.52737e-05	4.12577e-05	-2.26783e-05	-5.46463e-05	5.05372e-09	5.06411e-09	-5.228e-09	-5.31272e-09	3.77143e-05	3.77918e-05	-3.90149e-05	-3.96471e-05	3.10406e-05	-3.07841e-05
	0.000126	4.95	4.95	-5	-5	0.025299	0.065299	-0.014701	-0.062701	2.52737e-05	6.52338e-05	-1.46863e-05	-6.26384e-05	5.05625e-09	5.07063e-09	-5.22947e-09	-5.31898e-09	3.77332e-05	3.78405e-05	-3.90259e-05	-3.96939e-05	3.10108e-05	-3.07484e-05
	0.000126	5	5	-5	-4.95	0.025299	0.041299	-0.014701	-0.038701	2.52737e-05	4.12577e-05	-1.46863e-05	-3.86623e-05	5.05877e-09	5.07476e-09	-5.23094e-09	-5.32285e-09	3.7752e-05	3.78713e-05	-3.90369e-05	-3.97227e-05	3.09989e-05	-3.07305e-05
	0.000126	5.15	5.1	-4.95	-5.1	0.065299	0.001299	-0.030701	-0.006701	6.52338e-05	1.29771e-06	-3.06703e-05	-6.6943e-06	5.06529e-09	5.07489e-09	-5.234e-09	-5.32352e-09	3.78007e-05	3.78723e-05	-3.90597e-05	-3.97277e-05	3.10466e-05	-3.07484e-05
	0.000126	5.1	5.05	-5.05	-5.1	0.033299	-0.014701	-0.038701	0.009299	3.32657e-05	-1.46863e-05	-3.86623e-05	9.28972e-06	5.06862e-09	5.07342e-09	-5.23787e-09	-5.32259e-09	3.78255e-05	3.78613e-05	-3.90886e-05	-3.97208e-05	3.10824e-05	-3.07841e-05
	0.000127	5	5.05	-4.95	-5	0.041299	0.017299	-0.030701	0.001299	4.12577e-05	1.72817e-05	-3.06703e-05	1.29771e-06	5.07275e-09	5.07514e-09	-5.24094e-09	-5.32246e-09	3.78563e-05	3.78742e-05	-3.91115e-05	-3.97198e-05	3.11002e-05	-3.0808e-05
	0.000127	5	5.05	-4.95	-5	0.009299	0.041299	-0.022701	-0.030701	9.28972e-06	4.12577e-05	-2.26783e-05	-3.06703e-05	5.07368e-09	5.07927e-09	-5.24321e-09	-5.32552e-09	3.78633e-05	3.7905e-05	-3.91284e-05	-3.97427e-05	3.10764e-05	-3.0802e-05
	0.000127	5.05	5.05	-4.95	-4.95	-0.006701	0.025299	0.025299	-0.014701	-6.6943e-06	2.52737e-05	2.52737e-05	-1.46863e-05	5.07301e-09	5.0818e-09	-5.24068e-09	-5.32699e-09	3.78583e-05	3.79239e-05	-3.91095e-05	-3.97537e-05	3.10525e-05	-3.07722e-05
	0.000127	5.15	5	-5	-4.95	-0.014701	0.009299	0.033299	-0.006701	-1.46863e-05	9.28972e-06	3.32657e-05	-6.6943e-06	5.07154e-09	5.08273e-09	-5.23735e-09	-5.32766e-09	3.78473e-05	3.79308e-05	-3.90847e-05	-3.97587e-05	3.10346e-05	-3.07424e-05
	0.000127	4.95	5.05	-4.95	-4.9	0.001299	-0.006701	0.017299	0.017299	1.29771e-06	-6.6943e-06	1.72817e-05	1.72817e-05	5.07167e-09	5.08206e-09	-5.23562e-09	-5.32593e-09	3.78483e-05	3.79258e-05	-3.90718e-05	-3.97458e-05	3.10406e-05	-3.07424e-05
	0.000127	5	5	-5	-4.9	0.025299	-0.030701	-0.014701	0.033299	2.52737e-05	-3.06703e-05	-1.46863e-05	3.32657e-05	5.0742e-09	5.07899e-09	-5.23709e-09	-5.32261e-09	3.78671e-05	3.79029e-05	-3.90828e-05	-3.97209e-05	3.10824e-05	-3.07782e-05
	0.000127	5.05	5.05	-5	-4.95	0.033299	-0.022701	-0.038701	0.025299	3.32657e-05	-2.26783e-05	-3.86623e-05	2.52737e-05	5.07752e-09	5.07672e-09	-5.24096e-09	-5.32008e-09	3.7892e-05	3.7886e-05	-3.91116e-05	-3.97021e-05	3.11241e-05	-3.08259e-05
	0.000127	4.9	4.95	-5	-5	0.009299	0.017299	-0.022701	0.001299	9.28972e-06	1.72817e-05	-2.26783e-05	1.29771e-06	5.07845e-09	5.07845e-09	-5.24323e-09	-5.31995e-09	3.78989e-05	3.78989e-05	-3.91286e-05	-3.97011e-05	3.11181e-05	-3.08438e-05
	0.000127	5	5	-4.85	-4.95	0.001299	0.033299	0.001299	-0.014701	1.29771e-06	3.32657e-05	1.29771e-06	-1.46863e-05	5.07858e-09	5.08178e-09	-5.2431e-09	-5.32142e-09	3.78999e-05	3.79237e-05	-3.91276e-05	-3.97121e-05	3.10943e-05	-3.08319e-05
	0.000127	5	5.05	-4.9	-4.95	-0.030701	0.025299	0.041299	-0.014701	-3.06703e-05	2.52737e-05	4.12577e-05	-1.46863e-05	5.07551e-09	5.0843e-09	-5.23897e-09	-5.32289e-09	3.7877e-05	3.79426e-05	-3.90968e-05	-3.9723e-05	3.10525e-05	-3.07901e-05
	0.000128	4.85	4.95	-4.9	-4.85	-0.022701	-0.006701	0.049299	0.001299	-2.26783e-05	-6.6943e-06	4.92498e-05	1.29771e-06	5.07325e-09	5.08364e-09	-5.23405e-09	-5.32276e-09	3.786e-05	3.79376e-05	-3.906e-05	-3.97221e-05	3.10406e-05	-3.07543e-05
	0.000128	4.95	4.9	-4.95	-4.9	-0.006701	-0.022701	0.017299	0.017299	-6.6943e-06	-2.26783e-05	1.72817e-05	1.72817e-05	5.07258e-09	5.08137e-09	-5.23232e-09	-5.32103e-09	3.7855e-05	3.79207e-05	-3.90471e-05	-3.97092e-05	3.10525e-05	-3.07543e-05
	0.000128	4.95	4.95	-4.95	-4.85	0.025299	-0.038701	-0.022701	0.025299	2.52737e-05	-3.86623e-05	-2.26783e-05	2.52737e-05	5.0751e-09	5.0775e-09	-5.23459e-09	-5.3185e-09	3.78739e-05	3.78918e-05	-3.90641e-05	-3.96903e-05	3.11002e-05	-3.07901e-05
	0.000128	4.85	4.9	-4.9	-4.85	0.025299	0.001299	-0.038701	0.009299	2.52737e-05	1.29771e-06	-3.86623e-05	9.28972e-06	5.07763e-09	5.07763e-09	-5.23845e-09	-5.31757e-09	3.78928e-05	3.78928e-05	-3.90929e-05	-3.96834e-05	3.11181e-05	-3.08259e-05
	0.000128	4.9	4.85	-4.9	-4.85	0.009299	0.025299	-0.014701	0.001299	9.28972e-06	2.52737e-05	-1.46863e-05	1.29771e-06	5.07856e-09	5.08016e-09	-5.23992e-09	-5.31744e-09	3.78997e-05	3.79116e-05	-3.91039e-05	-3.96824e-05	3.11062e-05	-3.08378e-05
	0.000128	4.85	4.95	-4.85	-4.85	-0.014701	0.033299	0.017299	-0.014701	-1.46863e-05	3.32657e-05	1.72817e-05	-1.46863e-05	5.07709e-09	5.08349e-09	-5.23819e-09	-5.31891e-09	3.78887e-05	3.79365e-05	-3.9091e-05	-3.96934e-05	3.10704e-05	-3.0814e-05
	0.000128	4.9	4.95	-4.9	-4.85	-0.014701	0.009299	0.041299	-0.006701	-1.46863e-05	9.28972e-06	4.12577e-05	-6.6943e-06	5.07562e-09	5.08442e-09	-5.23407e-09	-5.31958e-09	3.78778e-05	3.79434e-05	-3.90602e-05	-3.96984e-05	3.10525e-05	-3.07782e-05
	0.000128	4.85	4.8	-4.9	-4.85	-0.014701	-0.014701	0.041299	0.017299	-1.46863e-05	-1.46863e-05	4.12577e-05	1.72817e-05	5.07416e-09	5.08295e-09	-5.22994e-09	-5.31785e-09	3.78668e-05	3.79324e-05	-3.90294e-05	-3.96855e-05	3.10525e-05	-3.07603e-05
	0.000128	4.85	4.85	-4.75	-4.8	0.009299	-0.054701	0.009299	0.033299	9.28972e-06	-5.46463e-05	9.28972e-06	3.32657e-05	5.07508e-09	5.07748e-09	-5.22901e-09	-5.31453e-09	3.78738e-05	3.78916e-05	-3.90225e-05	-3.96607e-05	3.11002e-05	-3.07782e-05
	0.000128	4.95	4.8	-4.85	-4.75	0.033299	-0.046701	-0.030701	0.025299	3.32657e-05	-4.66543e-05	-3.06703e-05	2.52737e-05	5.07841e-09	5.07282e-09	-5.23208e-09	-5.312e-09	3.78986e-05	3.78568e-05	-3.90454e-05	-3.96418e-05	3.11599e-05	-3.08199e-05
	0.000129	4.85	4.9	-4.85	-4.8	0.025299	-0.014701	-0.038701	0.001299	2.52737e-05	-1.46863e-05	-3.86623e-05	1.29771e-06	5.08094e-09	5.07135e-09	-5.23595e-09	-5.31187e-09	3.79175e-05	3.78459e-05	-3.90742e-05	-3.96408e-05	3.11897e-05	-3.08498e-05
	0.000129	4.8	4.9	-4.8	-4.75	0.001299	0.025299	-0.014701	-0.022701	1.29771e-06	2.52737e-05	-1.46863e-05	-2.26783e-05	5.08107e-09	5.07388e-09	-5.23741e-09	-5.31414e-09	3.79184e-05	3.78647e-05	-3.90852e-05	-3.96577e-05	3.11718e-05	-3.08438e-05
	0.000129	4.85	4.8	-4.85	-4.8	-0.030701	0.033299	0.033299	-0.014701	-3.06703e-05	3.32657e-05	3.32657e-05	-1.46863e-05	5.078e-09	5.0772e-09	-5.23409e-09	-5.31561e-09	3.78955e-05	3.78896e-05	-3.90603e-05	-3.96687e-05	3.11241e-05	-3.0808e-05
	0.000129	4.85	4.75	-4.85	-4.7	-0.046701	0.001299	0.057299	-0.006701	-4.66543e-05	1.29771e-06	5.72418e-05	-6.6943e-06	5.07334e-09	5.07733e-09	-5.22836e-09	-5.31628e-09	3.78607e-05	3.78905e-05	-3.90176e-05	-3.96737e-05	3.10883e-05	-3.07603e-05
	0.000129	4.8	4.8	-4.8	-4.8	-0.006701	-0.022701	0.025299	0.009299	-6.6943e-06	-2.26783e-05	2.52737e-05	9.28972e-06	5.07267e-09	5.07506e-09	-5.22584e-09	-5.31535e-09	3.78557e-05	3.78736e-05	-3.89988e-05	-3.96668e-05	3.11002e-05	-3.07484e-05
	0.000129	4.75	4.85	-4.8	-4.7	0.009299	-0.046701	-0.006701	0.033299	9.28972e-06	-4.66543e-05	-6.6943e-06	3.32657e-05	5.0736e-09	5.0704e-09	-5.2265e-09	-5.31202e-09	3.78627e-05	3.78388e-05	-3.90038e-05	-3.96419e-05	3.1142e-05	-3.07782e-05
	0.000129	4.85	4.8	-4.8	-4.8	0.041299	-0.038701	-0.038701	0.025299	4.12577e-05	-3.86623e-05	-3.86623e-05	2.52737e-05	5.07772e-09	5.06653e-09	-5.23037e-09	-5.30949e-09	3.78934e-05	3.78099e-05	-3.90326e-05	-3.96231e-05	3.12016e-05	-3.08259e-05
	0.000129	4.8	4.8	-4.7	-4.7	0.017299	0.009299	-0.038701	0.001299	1.72817e-05	9.28972e-06	-3.86623e-05	1.29771e-06	5.07945e-09	5.06746e-09	-5.23424e-09	-5.30936e-09	3.79063e-05	3.78169e-05	-3.90615e-05	-3.96221e-05	3.12076e-05	-3.08557e-05
	0.000129	4.8	4.8	-4.7	-4.7	-0.022701	0.041299	0.009299	-0.014701	-2.26783e-05	4.12577e-05	9.28972e-06	-1.46863e-05	5.07718e-09	5.07159e-09	-5.23331e-09	-5.31083e-09	3.78894e-05	3.78477e-05	-3.90545e-05	-3.96331e-05	3.11599e-05	-3.08378e-05
	0.000129	4.8	4.75	-4.7	-4.75	-0.030701	0.033299	0.049299	-0.014701	-3.06703e-05	3.32657e-05	4.92498e-05	-1.46863e-05	5.07411e-09	5.07491e-09	-5.22838e-09	-5.3123e-09	3.78665e-05	3.78725e-05	-3.90178e-05	-3.9644e-05	3.11122e-05	-3.07901e-05
	0.00013	4.8	4.8	-4.75	-4.7	-0.038701	-0.014701	0.057299	0.001299	-3.86623e-05	-1.46863e-05	5.72418e-05	1.29771e-06	5.07025e-09	5.07344e-09	-5.22266e-09	-5.31217e-09	3.78377e-05	3.78615e-05	-3.89751e-05	-3.96431e-05	3.10943e-05	-3.07484e-05
	0.00013	4.75	4.75	-4.7	-4.65	-0.006701	-0.054701	0.017299	0.017299	-6.6943e-06	-5.46463e-05	1.72817e-05	1.72817e-05	5.06958e-09	5.06798e-09	-5.22093e-09	-5.31044e-09	3.78327e-05	3.78207e-05	-3.89622e-05	-3.96302e-05	3.11301e-05	-3.07484e-05
	0.00013	4.65	4.7	-4.7	-4.75	0.025299	-0.054701	-0.022701	0.033299	2.52737e-05	-5.46463e-05	-2.26783e-05	3.32657e-05	5.07211e-09	5.06251e-09	-5.2232e-09	-5.30712e-09	3.78515e-05	3.778e-05	-3.89791e-05	-3.96053e-05	3.11897e-05	-3.07901e-05
	0.00013	4.65	4.75	-4.7	-4.7	0.025299	-0.014701	-0.054701	0.009299	2.52737e-05	-1.46863e-05	-5.46463e-05	9.28972e-06	5.07463e-09	5.06105e-09	-5.22866e-09	-5.30619e-09	3.78704e-05	3.7769e-05	-3.90199e-05	-3.95984e-05	3.12195e-05	-3.08378e-05
	0.00013	4.8	4.75	-4.7	-4.7	0.009299	0.033299	-0.022701	-0.006701	9.28972e-06	3.32657e-05	-2.26783e-05	-6.6943e-06	5.07556e-09	5.06437e-09	-5.23093e-09	-5.30686e-09	3.78773e-05	3.77938e-05	-3.90368e-05	-3.96034e-05	3.12016e-05	-3.08498e-05
	0.00013	4.7	4.75	-4.55	-4.6	-0.022701	0.041299	0.009299	-0.014701	-2.26783e-05	4.12577e-05	9.28972e-06	-1.46863e-05	5.07329e-09	5.0685e-09	-5.23e-09	-5.30832e-09	3.78604e-05	3.78246e-05	-3.90299e-05	-3.96144e-05	3.11539e-05	-3.08319e-05
	0.00013	4.65	4.65	-4.6	-4.6	-0.054701	0.025299	0.065299	-0.014701	-5.46463e-05	2.52737e-05	6.52338e-05	-1.46863e-05	5.06783e-09	5.07103e-09	-5.22348e-09	-5.30979e-09	3.78196e-05	3.78435e-05	-3.89812e-05	-3.96253e-05	3.10943e-05	-3.07722e-05
	0.00013	4.65	4.7	-4.65	-4.7	-0.022701	-0.014701	0.057299	0.009299	-2.26783e-05	-1.46863e-05	5.72418e-05	9.28972e-06	5.06556e-09	5.06956e-09	-5.21775e-09	-5.30886e-09	3.78027e-05	3.78325e-05	-3.89385e-05	-3.96184e-05	3.10883e-05	-3.07364e-05
	0.00013	4.7	4.65	-4.65	-4.65	0.009299	-0.062701	0.009299	0.041299	9.28972e-06	-6.26384e-05	9.28972e-06	4.12577e-05	5.06649e-09	5.06329e-09	-5.21683e-09	-5.30474e-09	3.78096e-05	3.77858e-05	-3.89315e-05	-3.95876e-05	3.1142e-05	-3.07603e-05
	0.00013	4.65	4.7	-4.55	-4.65	0.041299	-0.054701	-0.022701	0.033299	4.12577e-05	-5.46463e-05	-2.26783e-05	3.32657e-05	5.07062e-09	5.05783e-09	-5.21909e-09	-5.30141e-09	3.78404e-05	3.7745e-05	-3.89485e-05	-3.95628e-05	3.12136e-05	-3.0802e-05
	0.000131	4.65	4.65	-4.65	-4.6	0.025299	0.001299	-0.046701	0.009299	2.52737e-05	1.29771e-06	-4.66543e-05	9.28972e-06	5.07314e-09	5.05796e-09	-5.22376e-09	-5.30048e-09	3.78593e-05	3.7746e-05	-3.89833e-05	-3.95558e-05	3.12315e-05	-3.08438e-05
	0.000131	4.65	4.65	-4.6	-4.55	-0.006701	0.025299	-0.014701	-0.014701	-6.6943e-06	2.52737e-05	-1.46863e-05	-1.46863e-05	5.07247e-09	5.06049e-09	-5.22523e-09	-5.30195e-09	3.78543e-05	3.77648e-05	-3.89942e-05	-3.95668e-05	3.12076e-05	-3.08438e-05
	0.000131	4.65	4.7	-4.55	-4.6	-0.046701	0.057299	0.049299	-0.014701	-4.66543e-05	5.72418e-05	4.92498e-05	-1.46863e-05	5.06781e-09	5.06621e-09	-5.2203e-09	-5.30342e-09	3.78195e-05	3.78075e-05	-3.89575e-05	-3.95778e-05	3.11301e-05	-3.07961e-05
	0.000131	4.55	4.65	-4.55	-4.6	-0.046701	0.017299	0.081299	0.001299	-4.66543e-05	1.72817e-05	8.12178e-05	1.29771e-06	5.06314e-09	5.06794e-09	-5.21218e-09	-5.30329e-09	3.77847e-05	3.78204e-05	-3.88969e-05	-3.95768e-05	3.10824e-05	-3.07364e-05
	0.000131	4.6	4.6	-4.55	-4.5	-0.006701	-0.046701	0.049299	0.017299	-6.6943e-06	-4.66543e-05	4.92498e-05	1.72817e-05	5.06247e-09	5.06327e-09	-5.20726e-09	-5.30156e-09	3.77796e-05	3.77856e-05	-3.88601e-05	-3.95639e-05	3.11122e-05	-3.07126e-05
	0.000131	4.65	4.6	-4.65	-4.6	0.017299	-0.078701	-0.014701	0.049299	1.72817e-05	-7.86224e-05	-1.46863e-05	4.92498e-05	5.0642e-09	5.05541e-09	-5.20872e-09	-5.29664e-09	3.77925e-05	3.7727e-05	-3.88711e-05	-3.95271e-05	3.11837e-05	-3.07603e-05
	0.000131	4.55	4.65	-4.6	-4.5	0.025299	-0.062701	-0.038701	0.033299	2.52737e-05	-6.26384e-05	-3.86623e-05	3.32657e-05	5.06673e-09	5.04915e-09	-5.21259e-09	-5.29331e-09	3.78114e-05	3.76802e-05	-3.88999e-05	-3.95023e-05	3.12494e-05	-3.0814e-05
	0.000131	4.55	4.5	-4.55	-4.5	0.009299	-0.006701	-0.046701	0.009299	9.28972e-06	-6.6943e-06	-4.66543e-05	9.28972e-06	5.06766e-09	5.04848e-09	-5.21726e-09	-5.29238e-09	3.78184e-05	3.76752e-05	-3.89348e-05	-3.94954e-05	3.12613e-05	-3.08557e-05
	0.000131	4.6	4.55	-4.55	-4.6	-0.022701	0.025299	0.009299	-0.022701	-2.26783e-05	2.52737e-05	9.28972e-06	-2.26783e-05	5.06539e-09	5.051e-09	-5.21633e-09	-5.29465e-09	3.78014e-05	3.76941e-05	-3.89278e-05	-3.95123e-05	3.12255e-05	-3.08319e-05
	0.000131	4.65	4.4	-4.6	-4.45	-0.054701	0.049299	0.049299	-0.014701	-5.46463e-05	4.92498e-05	4.92498e-05	-1.46863e-05	5.05993e-09	5.05593e-09	-5.2114e-09	-5.29612e-09	3.77606e-05	3.77308e-05	-3.88911e-05	-3.95233e-05	3.1148e-05	-3.07841e-05
	0.000132	4.5	4.55	-4.5	-4.55	-0.030701	-0.006701	0.065299	0.009299	-3.06703e-05	-6.6943e-06	6.52338e-05	9.28972e-06	5.05686e-09	5.05526e-09	-5.20488e-09	-5.29519e-09	3.77377e-05	3.77258e-05	-3.88424e-05	-3.95163e-05	3.11301e-05	-3.07424e-05
	0.000132	4.6	4.55	-4.45	-4.5	-0.006701	-0.046701	0.025299	0.041299	-6.6943e-06	-4.66543e-05	2.52737e-05	4.12577e-05	5.05619e-09	5.05059e-09	-5.20235e-09	-5.29106e-09	3.77328e-05	3.7691e-05	-3.88235e-05	-3.94855e-05	3.11599e-05	-3.07543e-05
	0.000132	4.6	4.5	-4.55	-4.5	0.033299	-0.070701	-0.022701	0.049299	3.32657e-05	-7.06304e-05	-2.26783e-05	4.92498e-05	5.05952e-09	5.04353e-09	-5.20462e-09	-5.28614e-09	3.77576e-05	3.76383e-05	-3.88404e-05	-3.94488e-05	3.12374e-05	-3.0808e-05
	0.000132	4.55	4.45	-4.45	-4.45	0.033299	-0.046701	-0.054701	0.033299	3.32657e-05	-4.66543e-05	-5.46463e-05	3.32657e-05	5.06284e-09	5.03887e-09	-5.21008e-09	-5.28281e-09	3.77824e-05	3.76035e-05	-3.88812e-05	-3.9424e-05	3.12971e-05	-3.08736e-05
	0.000132	4.55	4.4	-4.6	-4.5	-0.006701	0.017299	-0.030701	-0.014701	-6.6943e-06	1.72817e-05	-3.06703e-05	-1.46863e-05	5.06217e-09	5.0406e-09	-5.21315e-09	-5.28428e-09	3.77774e-05	3.76164e-05	-3.89041e-05	-3.94349e-05	3.12792e-05	-3.08855e-05
	0.000132	4.5	4.5	-4.4	-4.45	-0.038701	0.049299	0.017299	-0.014701	-3.86623e-05	4.92498e-05	1.72817e-05	-1.46863e-05	5.05831e-09	5.04552e-09	-5.21142e-09	-5.28575e-09	3.77486e-05	3.76531e-05	-3.88912e-05	-3.94459e-05	3.12136e-05	-3.08617e-05
	0.000132	4.55	4.55	-4.4	-4.45	-0.054701	0.033299	0.049299	-0.022701	-5.46463e-05	3.32657e-05	4.92498e-05	-2.26783e-05	5.05284e-09	5.04885e-09	-5.2065e-09	-5.28802e-09	3.77078e-05	3.7678e-05	-3.88545e-05	-3.94628e-05	3.1148e-05	-3.0808e-05
	0.000132	4.45	4.55	-4.4	-4.35	-0.038701	-0.022701	0.065299	0.009299	-3.86623e-05	-2.26783e-05	6.52338e-05	9.28972e-06	5.04898e-09	5.04658e-09	-5.19997e-09	-5.28709e-09	3.76789e-05	3.7661e-05	-3.88058e-05	-3.94559e-05	3.1136e-05	-3.07663e-05
	0.000132	4.45	4.45	-4.4	-4.3	0.001299	-0.070701	0.017299	0.041299	1.29771e-06	-7.06304e-05	1.72817e-05	4.12577e-05	5.04911e-09	5.03952e-09	-5.19825e-09	-5.28296e-09	3.76799e-05	3.76083e-05	-3.87929e-05	-3.94251e-05	3.11897e-05	-3.07841e-05
	0.000132	4.45	4.45	-4.4	-4.45	0.025299	-0.062701	-0.030701	0.049299	2.52737e-05	-6.26384e-05	-3.06703e-05	4.92498e-05	5.05163e-09	5.03325e-09	-5.20131e-09	-5.27804e-09	3.76988e-05	3.75616e-05	-3.88158e-05	-3.93883e-05	3.12553e-05	-3.08438e-05
	0.000133	4.5	4.5	-4.35	-4.35	0.025299	-0.022701	-0.038701	0.017299	2.52737e-05	-2.26783e-05	-3.86623e-05	1.72817e-05	5.05416e-09	5.03098e-09	-5.20518e-09	-5.27631e-09	3.77176e-05	3.75447e-05	-3.88446e-05	-3.93754e-05	3.12911e-05	-3.08855e-05
	0.000133	4.45	4.3	-4.4	-4.4	-0.022701	0.025299	-0.014701	-0.014701	-2.26783e-05	2.52737e-05	-1.46863e-05	-1.46863e-05	5.05189e-09	5.03351e-09	-5.20665e-09	-5.27778e-09	3.77007e-05	3.75635e-05	-3.88556e-05	-3.93864e-05	3.12553e-05	-3.08855e-05
	0.000133	4.5	4.45	-4.45	-4.4	-0.054701	0.049299	0.049299	-0.022701	-5.46463e-05	4.92498e-05	4.92498e-05	-2.26783e-05	5.04643e-09	5.03844e-09	-5.20172e-09	-5.28005e-09	3.76599e-05	3.76003e-05	-3.88188e-05	-3.94033e-05	3.11778e-05	-3.08319e-05
	0.000133	4.4	4.5	-4.35	-4.3	-0.062701	0.025299	0.073299	-0.014701	-6.26384e-05	2.52737e-05	7.32258e-05	-1.46863e-05	5.04016e-09	5.04096e-09	-5.1944e-09	-5.28151e-09	3.76132e-05	3.76191e-05	-3.87642e-05	-3.94143e-05	3.11122e-05	-3.07663e-05
	0.000133	4.4	4.45	-4.4	-4.3	-0.006701	-0.038701	0.049299	0.017299	-6.6943e-06	-3.86623e-05	4.92498e-05	1.72817e-05	5.0395e-09	5.0371e-09	-5.18948e-09	-5.27979e-09	3.76082e-05	3.75903e-05	-3.87274e-05	-3.94014e-05	3.1136e-05	-3.07424e-05
	0.000133	4.4	4.35	-4.35	-4.3	0.025299	-0.078701	0.009299	0.049299	2.52737e-05	-7.86224e-05	9.28972e-06	4.92498e-05	5.04202e-09	5.02924e-09	-5.18855e-09	-5.27486e-09	3.7627e-05	3.75316e-05	-3.87205e-05	-3.93646e-05	3.12136e-05	-3.07722e-05
	0.000133	4.45	4.4	-4.25	-4.35	0.049299	-0.054701	-0.038701	0.049299	4.92498e-05	-5.46463e-05	-3.86623e-05	4.92498e-05	5.04695e-09	5.02377e-09	-5.19241e-09	-5.26994e-09	3.76638e-05	3.74908e-05	-3.87494e-05	-3.93279e-05	3.12911e-05	-3.08378e-05
	0.000133	4.45	4.4	-4.35	-4.35	0.017299	-0.006701	-0.030701	0.009299	1.72817e-05	-6.6943e-06	-3.06703e-05	9.28972e-06	5.04868e-09	5.0231e-09	-5.19548e-09	-5.26901e-09	3.76767e-05	3.74858e-05	-3.87722e-05	-3.9321e-05	3.1309e-05	-3.08676e-05
	0.000133	4.35	4.4	-4.3	-4.35	-0.038701	0.041299	-0.006701	-0.022701	-3.86623e-05	4.12577e-05	-6.6943e-06	-2.26783e-05	5.04481e-09	5.02723e-09	-5.19615e-09	-5.27127e-09	3.76478e-05	3.75166e-05	-3.87772e-05	-3.93379e-05	3.12494e-05	-3.08557e-05
	0.000133	4.35	4.35	-4.25	-4.3	-0.070701	0.041299	0.065299	-0.022701	-7.06304e-05	4.12577e-05	6.52338e-05	-2.26783e-05	5.03775e-09	5.03135e-09	-5.18963e-09	-5.27354e-09	3.75951e-05	3.75474e-05	-3.87286e-05	-3.93548e-05	3.11659e-05	-3.07901e-05
	0.000134	4.35	4.35	-4.25	-4.3	-0.054701	0.009299	0.089299	-0.006701	-5.46463e-05	9.28972e-06	8.92098e-05	-6.6943e-06	5.03228e-09	5.03228e-09	-5.18071e-09	-5.27421e-09	3.75543e-05	3.75543e-05	-3.8662e-05	-3.93598e-05	3.11181e-05	-3.07185e-05
	0.000134	4.35	4.3	-4.25	-4.25	-0.006701	-0.038701	0.057299	0.041299	-6.6943e-06	-3.86623e-05	5.72418e-05	4.12577e-05	5.03161e-09	5.02842e-09	-5.17498e-09	-5.27009e-09	3.75493e-05	3.75255e-05	-3.86193e-05	-3.9329e-05	3.1142e-05	-3.07066e-05
	0.000134	4.35	4.3	-4.3	-4.3	0.025299	-0.070701	0.001299	0.049299	2.52737e-05	-7.06304e-05	1.29771e-06	4.92498e-05	5.03414e-09	5.02135e-09	-5.17485e-09	-5.26516e-09	3.75682e-05	3.74728e-05	-3.86183e-05	-3.92922e-05	3.12136e-05	-3.07424e-05
	0.000134	4.35	4.35	-4.2	-4.25	0.057299	-0.054701	-0.062701	0.041299	5.72418e-05	-5.46463e-05	-6.26384e-05	4.12577e-05	5.03986e-09	5.01589e-09	-5.18112e-09	-5.26104e-09	3.76109e-05	3.7432e-05	-3.8665e-05	-3.92615e-05	3.12971e-05	-3.08199e-05
	0.000134	4.25	4.25	-4.25	-4.25	0.001299	0.009299	-0.054701	-0.006701	1.29771e-06	9.28972e-06	-5.46463e-05	-6.6943e-06	5.03999e-09	5.01682e-09	-5.18658e-09	-5.2617e-09	3.76119e-05	3.74389e-05	-3.87058e-05	-3.92665e-05	3.12911e-05	-3.08557e-05
	0.000134	4.3	4.25	-4.15	-4.25	-0.038701	0.049299	0.001299	-0.038701	-3.86623e-05	4.92498e-05	1.29771e-06	-3.86623e-05	5.03613e-09	5.02174e-09	-5.18645e-09	-5.26557e-09	3.7583e-05	3.74757e-05	-3.87048e-05	-3.92953e-05	3.12255e-05	-3.08259e-05
	0.000134	4.25	4.3	-4.25	-4.25	-0.078701	0.041299	0.065299	-0.030701	-7.86224e-05	4.12577e-05	6.52338e-05	-3.06703e-05	5.02826e-09	5.02587e-09	-5.17993e-09	-5.26864e-09	3.75244e-05	3.75065e-05	-3.86562e-05	-3.93182e-05	3.1136e-05	-3.07543e-05
	0.000134	4.25	4.25	-4.3	-4.2	-0.054701	-0.014701	0.081299	0.009299	-5.46463e-05	-1.46863e-05	8.12178e-05	9.28972e-06	5.0228e-09	5.0244e-09	-5.1718e-09	-5.26771e-09	3.74836e-05	3.74955e-05	-3.85956e-05	-3.93113e-05	3.11062e-05	-3.07006e-05
	0.000134	4.25	4.25	-4.25	-4.2	0.001299	-0.078701	0.033299	0.057299	1.29771e-06	-7.86224e-05	3.32657e-05	5.72418e-05	5.02293e-09	5.01654e-09	-5.16848e-09	-5.26198e-09	3.74846e-05	3.74368e-05	-3.85707e-05	-3.92686e-05	3.11659e-05	-3.07185e-05
	0.000134	4.25	4.3	-4.25	-4.05	0.041299	-0.086701	-0.038701	0.073299	4.12577e-05	-8.66144e-05	-3.86623e-05	7.32258e-05	5.02706e-09	5.00787e-09	-5.17234e-09	-5.25466e-09	3.75153e-05	3.73722e-05	-3.85996e-05	-3.92139e-05	3.12613e-05	-3.0802e-05
	0.000135	4.25	4.3	-4.2	-4.2	0.041299	-0.022701	-0.062701	0.017299	4.12577e-05	-2.26783e-05	-6.26384e-05	1.72817e-05	5.03118e-09	5.00561e-09	-5.17861e-09	-5.25293e-09	3.75461e-05	3.73553e-05	-3.86463e-05	-3.9201e-05	3.1309e-05	-3.08617e-05
	0.000135	4.2	4.25	-4.25	-4.1	0.009299	0.025299	-0.038701	-0.006701	9.28972e-06	2.52737e-05	-3.86623e-05	-6.6943e-06	5.03211e-09	5.00813e-09	-5.18247e-09	-5.2536e-09	3.75531e-05	3.73741e-05	-3.86752e-05	-3.9206e-05	3.12971e-05	-3.08855e-05
	0.000135	4.15	4.2	-4.15	-4.15	-0.062701	0.065299	0.025299	-0.022701	-6.26384e-05	6.52338e-05	2.52737e-05	-2.26783e-05	5.02585e-09	5.01466e-09	-5.17995e-09	-5.25587e-09	3.75063e-05	3.74228e-05	-3.86563e-05	-3.92229e-05	3.12016e-05	-3.08498e-05
	0.000135	4.1	4.25	-4.2	-4.15	-0.070701	0.041299	0.073299	-0.022701	-7.06304e-05	4.12577e-05	7.32258e-05	-2.26783e-05	5.01878e-09	5.01878e-09	-5.17262e-09	-5.25814e-09	3.74536e-05	3.74536e-05	-3.86017e-05	-3.92399e-05	3.11181e-05	-3.07782e-05
	0.000135	4.15	4.15	-4.15	-4.1	-0.046701	-0.038701	0.081299	0.009299	-4.66543e-05	-3.86623e-05	8.12178e-05	9.28972e-06	5.01412e-09	5.01492e-09	-5.1645e-09	-5.25721e-09	3.74188e-05	3.74248e-05	-3.85411e-05	-3.92329e-05	3.11122e-05	-3.07245e-05
	0.000135	4.25	4.25	-4.15	-4.1	0.001299	-0.086701	0.033299	0.049299	1.29771e-06	-8.66144e-05	3.32657e-05	4.92498e-05	5.01425e-09	5.00626e-09	-5.16118e-09	-5.25229e-09	3.74198e-05	3.73601e-05	-3.85162e-05	-3.91962e-05	3.11778e-05	-3.07364e-05
	0.000135	4.2	4.15	-4.15	-4.1	0.057299	-0.086701	-0.038701	0.065299	5.72418e-05	-8.66144e-05	-3.86623e-05	6.52338e-05	5.01997e-09	4.99759e-09	-5.16504e-09	-5.24576e-09	3.74625e-05	3.72955e-05	-3.85451e-05	-3.91475e-05	3.12851e-05	-3.0814e-05
	0.000135	4.2	4.15	-4.15	-4.15	0.033299	-0.022701	-0.062701	0.033299	3.32657e-05	-2.26783e-05	-6.26384e-05	3.32657e-05	5.0233e-09	4.99533e-09	-5.17131e-09	-5.24244e-09	3.74873e-05	3.72786e-05	-3.85918e-05	-3.91227e-05	3.13269e-05	-3.08855e-05
	0.000135	4.15	4.1	-4.15	-4.1	-0.022701	0.041299	-0.014701	-0.022701	-2.26783e-05	4.12577e-05	-1.46863e-05	-2.26783e-05	5.02103e-09	4.99945e-09	-5.17277e-09	-5.2447e-09	3.74704e-05	3.73094e-05	-3.86028e-05	-3.91396e-05	3.12792e-05	-3.08796e-05
	0.000135	4.15	4.15	-4.1	-4.1	-0.062701	0.057299	0.041299	-0.046701	-6.26384e-05	5.72418e-05	4.12577e-05	-4.66543e-05	5.01477e-09	5.00518e-09	-5.16865e-09	-5.24937e-09	3.74236e-05	3.73521e-05	-3.8572e-05	-3.91744e-05	3.11897e-05	-3.0814e-05
	0.000136	4.1	4.1	-4.05	-4.05	-0.070701	0.017299	0.081299	-0.014701	-7.06304e-05	1.72817e-05	8.12178e-05	-1.46863e-05	5.0077e-09	5.00691e-09	-5.16053e-09	-5.25084e-09	3.73709e-05	3.7365e-05	-3.85114e-05	-3.91854e-05	3.11241e-05	-3.07424e-05
	0.000136	4.15	4.1	-4.05	-4.05	-0.030701	-0.054701	0.057299	0.033299	-3.06703e-05	-5.46463e-05	5.72418e-05	3.32657e-05	5.00464e-09	5.00144e-09	-5.1548e-09	-5.24751e-09	3.7348e-05	3.73242e-05	-3.84687e-05	-3.91605e-05	3.1142e-05	-3.07245e-05
	0.000136	4.1	4.1	-4.05	-4.05	0.025299	-0.102701	0.009299	0.073299	2.52737e-05	-0.000103	9.28972e-06	7.32258e-05	5.00716e-09	4.99118e-09	-5.15388e-09	-5.24019e-09	3.73669e-05	3.72476e-05	-3.84618e-05	-3.91059e-05	3.12374e-05	-3.07722e-05
	0.000136	4	4.1	-4.1	-4.05	0.065299	-0.062701	-0.046701	0.057299	6.52338e-05	-6.26384e-05	-4.66543e-05	5.72418e-05	5.01369e-09	4.98492e-09	-5.15854e-09	-5.23446e-09	3.74156e-05	3.72009e-05	-3.84966e-05	-3.90632e-05	3.13329e-05	-3.08498e-05
	0.000136	4.05	4.1	-4.05	-4.05	0.009299	0.001299	-0.038701	0.001299	9.28972e-06	1.29771e-06	-3.86623e-05	1.29771e-06	5.01462e-09	4.98505e-09	-5.16241e-09	-5.23433e-09	3.74225e-05	3.72018e-05	-3.85254e-05	-3.90622e-05	3.13388e-05	-3.08796e-05
	0.000136	4.1	4.1	-4.1	-4.05	-0.022701	0.057299	0.001299	-0.022701	-2.26783e-05	5.72418e-05	1.29771e-06	-2.26783e-05	5.01235e-09	4.99077e-09	-5.16228e-09	-5.2366e-09	3.74056e-05	3.72446e-05	-3.85244e-05	-3.90791e-05	3.12792e-05	-3.08617e-05
	0.000136	4.05	4	-4.05	-4	-0.078701	0.057299	0.057299	-0.030701	-7.86224e-05	5.72418e-05	5.72418e-05	-3.06703e-05	5.00449e-09	4.9965e-09	-5.15655e-09	-5.23967e-09	3.73469e-05	3.72873e-05	-3.84817e-05	-3.9102e-05	3.11778e-05	-3.07961e-05
	0.000136	4	4.05	-4.05	-3.95	-0.046701	0.009299	0.081299	0.001299	-4.66543e-05	9.28972e-06	8.12178e-05	1.29771e-06	4.99982e-09	4.99742e-09	-5.14843e-09	-5.23954e-09	3.73121e-05	3.72942e-05	-3.84211e-05	-3.9101e-05	3.1136e-05	-3.07364e-05
	0.000136	4.15	4.1	-4.1	-4	-0.014701	-0.070701	0.049299	0.057299	-1.46863e-05	-7.06304e-05	4.92498e-05	5.72418e-05	4.99835e-09	4.99036e-09	-5.14351e-09	-5.23381e-09	3.73011e-05	3.72415e-05	-3.83844e-05	-3.90583e-05	3.11778e-05	-3.07424e-05
	0.000136	4.1	4	-3.9	-4.05	0.025299	-0.110701	-0.014701	0.065299	2.52737e-05	-0.000111	-1.46863e-05	6.52338e-05	5.00088e-09	4.9793e-09	-5.14497e-09	-5.22729e-09	3.732e-05	3.7159e-05	-3.83953e-05	-3.90096e-05	3.12792e-05	-3.0802e-05
	0.000137	4.05	4.05	-4.05	-3.95	0.049299	-0.062701	-0.054701	0.041299	4.92498e-05	-6.26384e-05	-5.46463e-05	4.12577e-05	5.00581e-09	4.97304e-09	-5.15044e-09	-5.22317e-09	3.73567e-05	3.71122e-05	-3.84361e-05	-3.89788e-05	3.13627e-05	-3.08736e-05
	0.000137	4.05	4.05	-4	-4	-0.006701	0.009299	-0.070701	0.001299	-6.6943e-06	9.28972e-06	-7.06304e-05	1.29771e-06	5.00514e-09	4.97397e-09	-5.1575e-09	-5.22304e-09	3.73518e-05	3.71191e-05	-3.84888e-05	-3.89779e-05	3.13507e-05	-3.09273e-05
	0.000137	4.05	3.95	-4.05	-3.95	-0.054701	0.073299	0.009299	-0.038701	-5.46463e-05	7.32258e-05	9.28972e-06	-3.86623e-05	4.99967e-09	4.98129e-09	-5.15657e-09	-5.2269e-09	3.7311e-05	3.71738e-05	-3.84819e-05	-3.90067e-05	3.12553e-05	-3.08915e-05
	0.000137	4.05	4	-4	-3.95	-0.070701	0.065299	0.065299	-0.046701	-7.06304e-05	6.52338e-05	6.52338e-05	-4.66543e-05	4.99261e-09	4.98781e-09	-5.15005e-09	-5.23157e-09	3.72583e-05	3.72225e-05	-3.84332e-05	-3.90415e-05	3.11539e-05	-3.0808e-05
	0.000137	4	3.95	-3.95	-4	-0.046701	-0.014701	0.065299	0.017299	-4.66543e-05	-1.46863e-05	6.52338e-05	1.72817e-05	4.98794e-09	4.98634e-09	-5.14353e-09	-5.22984e-09	3.72234e-05	3.72115e-05	-3.83845e-05	-3.90287e-05	3.11301e-05	-3.07722e-05
	0.000137	4	3.95	-3.9	-3.95	0.009299	-0.094701	0.041299	0.041299	9.28972e-06	-9.46064e-05	4.12577e-05	4.12577e-05	4.98887e-09	4.97688e-09	-5.1394e-09	-5.22571e-09	3.72304e-05	3.71409e-05	-3.83537e-05	-3.89979e-05	3.12076e-05	-3.07722e-05
	0.000137	3.95	3.9	-3.95	-3.85	0.033299	-0.102701	-0.022701	0.065299	3.32657e-05	-0.000103	-2.26783e-05	6.52338e-05	4.9922e-09	4.96662e-09	-5.14167e-09	-5.21919e-09	3.72552e-05	3.70644e-05	-3.83707e-05	-3.89492e-05	3.1309e-05	-3.08378e-05
	0.000137	4	3.95	-3.95	-3.9	0.033299	-0.046701	-0.054701	0.033299	3.32657e-05	-4.66543e-05	-5.46463e-05	3.32657e-05	4.99552e-09	4.96196e-09	-5.14713e-09	-5.21586e-09	3.728e-05	3.70295e-05	-3.84114e-05	-3.89244e-05	3.13686e-05	-3.09034e-05
	0.000137	4.05	4	-3.9	-3.95	0.001299	0.025299	-0.030701	-0.014701	1.29771e-06	2.52737e-05	-3.06703e-05	-1.46863e-05	4.99565e-09	4.96448e-09	-5.1502e-09	-5.21733e-09	3.7281e-05	3.70484e-05	-3.84343e-05	-3.89353e-05	3.13507e-05	-3.09154e-05
	0.000137	3.9	4	-3.95	-3.85	-0.054701	0.065299	0.025299	-0.030701	-5.46463e-05	6.52338e-05	2.52737e-05	-3.06703e-05	4.99019e-09	4.97101e-09	-5.14767e-09	-5.2204e-09	3.72402e-05	3.70971e-05	-3.84155e-05	-3.89582e-05	3.12613e-05	-3.08736e-05
	0.000138	4.05	3.95	-4	-3.9	-0.070701	0.025299	0.089299	-0.022701	-7.06304e-05	2.52737e-05	8.92098e-05	-2.26783e-05	4.98313e-09	4.97354e-09	-5.13875e-09	-5.22267e-09	3.71875e-05	3.71159e-05	-3.83489e-05	-3.89751e-05	3.11897e-05	-3.07901e-05
	0.000138	3.95	3.9	-3.95	-3.8	-0.046701	-0.022701	0.105299	0.025299	-4.66543e-05	-2.26783e-05	0.000105	2.52737e-05	4.97846e-09	4.97127e-09	-5.12823e-09	-5.22014e-09	3.71527e-05	3.7099e-05	-3.82704e-05	-3.89563e-05	3.11718e-05	-3.07305e-05
	0.000138	3.9	3.9	-3.85	-3.85	0.009299	-0.094701	0.041299	0.065299	9.28972e-06	-9.46064e-05	4.12577e-05	6.52338e-05	4.97939e-09	4.96181e-09	-5.12411e-09	-5.21362e-09	3.71596e-05	3.70284e-05	-3.82396e-05	-3.89076e-05	3.12494e-05	-3.07484e-05
	0.000138	3.85	3.85	-3.95	-3.8	0.057299	-0.094701	-0.046701	0.065299	5.72418e-05	-9.46064e-05	-4.66543e-05	6.52338e-05	4.98511e-09	4.95235e-09	-5.12877e-09	-5.20709e-09	3.72023e-05	3.69578e-05	-3.82744e-05	-3.88589e-05	3.13627e-05	-3.08319e-05
	0.000138	3.95	4	-3.85	-3.8	0.025299	-0.022701	-0.062701	0.025299	2.52737e-05	-2.26783e-05	-6.26384e-05	2.52737e-05	4.98764e-09	4.95008e-09	-5.13504e-09	-5.20457e-09	3.72212e-05	3.69409e-05	-3.83212e-05	-3.884e-05	3.13984e-05	-3.08975e-05
	0.000138	3.8	3.95	-3.8	-3.85	-0.030701	0.057299	-0.030701	-0.006701	-3.06703e-05	5.72418e-05	-3.06703e-05	-6.6943e-06	4.98457e-09	4.9558e-09	-5.1381e-09	-5.20524e-09	3.71983e-05	3.69836e-05	-3.83441e-05	-3.8845e-05	3.13329e-05	-3.09154e-05
	0.000138	3.9	3.95	-3.9	-3.8	-0.062701	0.073299	0.025299	-0.038701	-6.26384e-05	7.32258e-05	2.52737e-05	-3.86623e-05	4.97831e-09	4.96313e-09	-5.13557e-09	-5.2091e-09	3.71516e-05	3.70382e-05	-3.83252e-05	-3.88739e-05	3.12315e-05	-3.08676e-05
	0.000138	3.8	3.9	-3.75	-3.8	-0.062701	0.025299	0.097299	-0.006701	-6.26384e-05	2.52737e-05	9.72018e-05	-6.6943e-06	4.97205e-09	4.96565e-09	-5.12585e-09	-5.20977e-09	3.71048e-05	3.70571e-05	-3.82526e-05	-3.88789e-05	3.11659e-05	-3.07901e-05
	0.000138	3.9	3.8	-3.9	-3.75	-0.014701	-0.046701	0.081299	0.033299	-1.46863e-05	-4.66543e-05	8.12178e-05	3.32657e-05	4.97058e-09	4.96099e-09	-5.11773e-09	-5.20645e-09	3.70939e-05	3.70223e-05	-3.8192e-05	-3.88541e-05	3.11897e-05	-3.07543e-05
	0.000138	3.8	3.75	-3.8	-3.85	0.033299	-0.110701	0.025299	0.081299	3.32657e-05	-0.000111	2.52737e-05	8.12178e-05	4.9739e-09	4.94993e-09	-5.11521e-09	-5.19832e-09	3.71187e-05	3.69398e-05	-3.81732e-05	-3.87934e-05	3.12971e-05	-3.07961e-05
	0.000139	3.85	3.9	-3.85	-3.75	0.049299	-0.078701	-0.054701	0.057299	4.92498e-05	-7.86224e-05	-5.46463e-05	5.72418e-05	4.97883e-09	4.94207e-09	-5.12067e-09	-5.1926e-09	3.71554e-05	3.68811e-05	-3.8214e-05	-3.87507e-05	3.13925e-05	-3.08796e-05
	0.000139	3.85	3.8	-3.65	-3.75	0.017299	-0.014701	-0.062701	0.017299	1.72817e-05	-1.46863e-05	-6.26384e-05	1.72817e-05	4.98056e-09	4.9406e-09	-5.12693e-09	-5.19087e-09	3.71683e-05	3.68701e-05	-3.82607e-05	-3.87378e-05	3.14163e-05	-3.09392e-05
	0.000139	3.85	3.8	-3.8	-3.75	-0.038701	0.057299	-0.022701	-0.022701	-3.86623e-05	5.72418e-05	-2.26783e-05	-2.26783e-05	4.97669e-09	4.94632e-09	-5.1292e-09	-5.19314e-09	3.71395e-05	3.69129e-05	-3.82776e-05	-3.87548e-05	3.13448e-05	-3.09392e-05
	0.000139	3.85	3.75	-3.7	-3.7	-0.110701	0.081299	0.065299	-0.038701	-0.000111	8.12178e-05	6.52338e-05	-3.86623e-05	4.96563e-09	4.95444e-09	-5.12268e-09	-5.19701e-09	3.7057e-05	3.69735e-05	-3.82289e-05	-3.87836e-05	3.12016e-05	-3.08617e-05
	0.000139	3.85	3.8	-3.8	-3.8	-0.062701	0.025299	0.081299	0.001299	-6.26384e-05	2.52737e-05	8.12178e-05	1.29771e-06	4.95937e-09	4.95697e-09	-5.11456e-09	-5.19688e-09	3.70102e-05	3.69923e-05	-3.81683e-05	-3.87827e-05	3.1136e-05	-3.0802e-05
	0.000139	3.75	3.75	-3.75	-3.75	-0.006701	-0.062701	0.081299	0.041299	-6.6943e-06	-6.26384e-05	8.12178e-05	4.12577e-05	4.9587e-09	4.95071e-09	-5.10644e-09	-5.19275e-09	3.70052e-05	3.69456e-05	-3.81077e-05	-3.87519e-05	3.11778e-05	-3.07722e-05
	0.000139	3.85	3.8	-3.75	-3.7	0.049299	-0.118701	0.009299	0.073299	4.92498e-05	-0.000119	9.28972e-06	7.32258e-05	4.96362e-09	4.93885e-09	-5.10551e-09	-5.18543e-09	3.7042e-05	3.68571e-05	-3.81008e-05	-3.86972e-05	3.1303e-05	-3.08199e-05
	0.000139	3.75	3.75	-3.75	-3.8	0.041299	-0.062701	-0.046701	0.057299	4.12577e-05	-6.26384e-05	-4.66543e-05	5.72418e-05	4.96775e-09	4.93259e-09	-5.11017e-09	-5.1797e-09	3.70728e-05	3.68103e-05	-3.81356e-05	-3.86545e-05	3.13806e-05	-3.08975e-05
	0.000139	3.8	3.7	-3.75	-3.75	-0.014701	0.001299	-0.062701	0.009299	-1.46863e-05	1.29771e-06	-6.26384e-05	9.28972e-06	4.96628e-09	4.93272e-09	-5.11644e-09	-5.17877e-09	3.70618e-05	3.68113e-05	-3.81824e-05	-3.86476e-05	3.13686e-05	-3.09511e-05
	0.000139	3.7	3.8	-3.65	-3.7	-0.062701	0.073299	-0.006701	-0.038701	-6.26384e-05	7.32258e-05	-6.6943e-06	-3.86623e-05	4.96002e-09	4.94004e-09	-5.1171e-09	-5.18264e-09	3.70151e-05	3.68659e-05	-3.81874e-05	-3.86764e-05	3.12672e-05	-3.09273e-05
	0.00014	3.7	3.7	-3.7	-3.65	-0.078701	0.065299	0.065299	-0.046701	-7.86224e-05	6.52338e-05	6.52338e-05	-4.66543e-05	4.95216e-09	4.94656e-09	-5.11058e-09	-5.18731e-09	3.69564e-05	3.69146e-05	-3.81387e-05	-3.87112e-05	3.11599e-05	-3.08438e-05
	0.00014	3.7	3.7	-3.6	-3.65	-0.046701	0.009299	0.105299	0.017299	-4.66543e-05	9.28972e-06	0.000105	1.72817e-05	4.94749e-09	4.94749e-09	-5.10006e-09	-5.18558e-09	3.69216e-05	3.69216e-05	-3.80602e-05	-3.86983e-05	3.11181e-05	-3.07782e-05
	0.00014	3.7	3.75	-3.75	-3.6	0.001299	-0.086701	0.065299	0.057299	1.29771e-06	-8.66144e-05	6.52338e-05	5.72418e-05	4.94762e-09	4.93883e-09	-5.09354e-09	-5.17985e-09	3.69225e-05	3.68569e-05	-3.80115e-05	-3.86556e-05	3.11837e-05	-3.07722e-05
	0.00014	3.7	3.65	-3.6	-3.55	0.073299	-0.110701	-0.006701	0.073299	7.32258e-05	-0.000111	-6.6943e-06	7.32258e-05	4.95494e-09	4.92777e-09	-5.09421e-09	-5.17253e-09	3.69772e-05	3.67744e-05	-3.80165e-05	-3.8601e-05	3.13209e-05	-3.08319e-05
	0.00014	3.65	3.65	-3.55	-3.65	0.033299	-0.070701	-0.070701	0.041299	3.32657e-05	-7.06304e-05	-7.06304e-05	4.12577e-05	4.95827e-09	4.92071e-09	-5.10127e-09	-5.1684e-09	3.7002e-05	3.67217e-05	-3.80692e-05	-3.85702e-05	3.13984e-05	-3.09154e-05
	0.00014	3.65	3.7	-3.65	-3.55	-0.014701	0.025299	-0.054701	-0.006701	-1.46863e-05	2.52737e-05	-5.46463e-05	-6.6943e-06	4.9568e-09	4.92323e-09	-5.10674e-09	-5.16907e-09	3.69911e-05	3.67406e-05	-3.811e-05	-3.85752e-05	3.13686e-05	-3.09511e-05
	0.00014	3.55	3.5	-3.65	-3.6	-0.078701	0.081299	-0.006701	-0.046701	-7.86224e-05	8.12178e-05	-6.6943e-06	-4.66543e-05	4.94894e-09	4.93136e-09	-5.1074e-09	-5.17374e-09	3.69324e-05	3.68012e-05	-3.8115e-05	-3.861e-05	3.12494e-05	-3.09213e-05
	0.00014	3.6	3.6	-3.6	-3.6	-0.086701	0.065299	0.073299	-0.030701	-8.66144e-05	6.52338e-05	7.32258e-05	-3.06703e-05	4.94028e-09	4.93788e-09	-5.10008e-09	-5.17681e-09	3.68677e-05	3.68498e-05	-3.80603e-05	-3.86329e-05	3.1136e-05	-3.08438e-05
	0.00014	3.65	3.65	-3.65	-3.5	-0.030701	-0.014701	0.097299	0.017299	-3.06703e-05	-1.46863e-05	9.72018e-05	1.72817e-05	4.93721e-09	4.93641e-09	-5.09036e-09	-5.17508e-09	3.68449e-05	3.68389e-05	-3.79878e-05	-3.862e-05	3.11241e-05	-3.07841e-05
	0.00014	3.6	3.6	-3.7	-3.5	0.017299	-0.094701	0.049299	0.073299	1.72817e-05	-9.46064e-05	4.92498e-05	7.32258e-05	4.93894e-09	4.92695e-09	-5.08544e-09	-5.16776e-09	3.68578e-05	3.67683e-05	-3.7951e-05	-3.85653e-05	3.12076e-05	-3.0802e-05
	0.000141	3.6	3.65	-3.6	-3.45	0.065299	-0.102701	0.001299	0.081299	6.52338e-05	-0.000103	1.29771e-06	8.12178e-05	4.94546e-09	4.91669e-09	-5.08531e-09	-5.15963e-09	3.69064e-05	3.66917e-05	-3.79501e-05	-3.85047e-05	3.13329e-05	-3.08617e-05
	0.000141	3.6	3.65	-3.55	-3.55	0.025299	-0.054701	-0.062701	0.033299	2.52737e-05	-5.46463e-05	-6.26384e-05	3.32657e-05	4.94799e-09	4.91122e-09	-5.09157e-09	-5.15631e-09	3.69253e-05	3.66509e-05	-3.79968e-05	-3.84799e-05	3.13925e-05	-3.09333e-05
	0.000141	3.65	3.55	-3.4	-3.55	-0.038701	0.041299	-0.038701	-0.014701	-3.86623e-05	4.12577e-05	-3.86623e-05	-1.46863e-05	4.94412e-09	4.91535e-09	-5.09544e-09	-5.15778e-09	3.68964e-05	3.66817e-05	-3.80257e-05	-3.84909e-05	3.13329e-05	-3.09511e-05
	0.000141	3.55	3.6	-3.55	-3.45	-0.086701	0.089299	0.009299	-0.038701	-8.66144e-05	8.92098e-05	9.28972e-06	-3.86623e-05	4.93546e-09	4.92427e-09	-5.09451e-09	-5.16164e-09	3.68318e-05	3.67483e-05	-3.80187e-05	-3.85197e-05	3.12016e-05	-3.09154e-05
	0.000141	3.6	3.6	-3.5	-3.5	-0.078701	0.041299	0.089299	-0.022701	-7.86224e-05	4.12577e-05	8.92098e-05	-2.26783e-05	4.9276e-09	4.9284e-09	-5.08559e-09	-5.16391e-09	3.67731e-05	3.67791e-05	-3.79522e-05	-3.85366e-05	3.11122e-05	-3.08319e-05
	0.000141	3.65	3.5	-3.6	-3.5	-0.022701	-0.014701	0.089299	0.041299	-2.26783e-05	-1.46863e-05	8.92098e-05	4.12577e-05	4.92533e-09	4.92693e-09	-5.07667e-09	-5.15978e-09	3.67562e-05	3.67681e-05	-3.78856e-05	-3.85059e-05	3.11062e-05	-3.07961e-05
	0.000141	3.5	3.5	-3.5	-3.6	0.033299	-0.102701	0.041299	0.065299	3.32657e-05	-0.000103	4.12577e-05	6.52338e-05	4.92866e-09	4.91667e-09	-5.07254e-09	-5.15326e-09	3.6781e-05	3.66916e-05	-3.78548e-05	-3.84572e-05	3.12076e-05	-3.0814e-05
	0.000141	3.6	3.55	-3.55	-3.45	0.049299	-0.102701	-0.014701	0.073299	4.92498e-05	-0.000103	-1.46863e-05	7.32258e-05	4.93358e-09	4.90641e-09	-5.07401e-09	-5.14594e-09	3.68178e-05	3.6615e-05	-3.78658e-05	-3.84025e-05	3.13209e-05	-3.08796e-05
	0.000141	3.6	3.6	-3.4	-3.5	0.017299	-0.038701	-0.070701	0.017299	1.72817e-05	-3.86623e-05	-7.06304e-05	1.72817e-05	4.93531e-09	4.90254e-09	-5.08107e-09	-5.14421e-09	3.68307e-05	3.65861e-05	-3.79185e-05	-3.83896e-05	3.13627e-05	-3.09452e-05
	0.000141	3.55	3.5	-3.3	-3.5	-0.062701	0.041299	-0.038701	-0.038701	-6.26384e-05	4.12577e-05	-3.86623e-05	-3.86623e-05	4.92905e-09	4.90667e-09	-5.08494e-09	-5.14808e-09	3.67839e-05	3.66169e-05	-3.79473e-05	-3.84185e-05	3.12851e-05	-3.09452e-05
	0.000142	3.55	3.6	-3.45	-3.45	-0.094701	0.073299	0.033299	-0.054701	-9.46064e-05	7.32258e-05	3.32657e-05	-5.46463e-05	4.91959e-09	4.91399e-09	-5.08161e-09	-5.15354e-09	3.67133e-05	3.66716e-05	-3.79225e-05	-3.84593e-05	3.11599e-05	-3.08796e-05
	0.000142	3.6	3.55	-3.5	-3.4	-0.070701	0.033299	0.097299	-0.014701	-7.06304e-05	3.32657e-05	9.72018e-05	-1.46863e-05	4.91252e-09	4.91732e-09	-5.07189e-09	-5.15501e-09	3.66606e-05	3.66964e-05	-3.78499e-05	-3.84702e-05	3.10824e-05	-3.07961e-05
	0.000142	3.45	3.5	-3.5	-3.5	-0.006701	-0.046701	0.081299	0.057299	-6.6943e-06	-4.66543e-05	8.12178e-05	5.72418e-05	4.91185e-09	4.91265e-09	-5.06377e-09	-5.14929e-09	3.66556e-05	3.66616e-05	-3.77893e-05	-3.84275e-05	3.11122e-05	-3.07782e-05
	0.000142	3.4	3.55	-3.5	-3.45	0.049299	-0.110701	0.033299	0.089299	4.92498e-05	-0.000111	3.32657e-05	8.92098e-05	4.91678e-09	4.90159e-09	-5.06044e-09	-5.14036e-09	3.66924e-05	3.65791e-05	-3.77645e-05	-3.83609e-05	3.12315e-05	-3.08199e-05
	0.000142	3.4	3.45	-3.4	-3.45	0.041299	-0.094701	-0.022701	0.065299	4.12577e-05	-9.46064e-05	-2.26783e-05	6.52338e-05	4.9209e-09	4.89213e-09	-5.06271e-09	-5.13384e-09	3.67232e-05	3.65085e-05	-3.77814e-05	-3.83122e-05	3.13329e-05	-3.08855e-05
	0.000142	3.55	3.45	-3.35	-3.4	0.009299	-0.014701	-0.070701	0.009299	9.28972e-06	-1.46863e-05	-7.06304e-05	9.28972e-06	4.92183e-09	4.89066e-09	-5.06978e-09	-5.13291e-09	3.67301e-05	3.64975e-05	-3.78341e-05	-3.83053e-05	3.13507e-05	-3.09452e-05
	0.000142	3.5	3.45	-3.5	-3.35	-0.054701	0.049299	-0.022701	-0.046701	-5.46463e-05	4.92498e-05	-2.26783e-05	-4.66543e-05	4.91637e-09	4.89559e-09	-5.07204e-09	-5.13758e-09	3.66893e-05	3.65342e-05	-3.78511e-05	-3.83401e-05	3.12732e-05	-3.09273e-05
	0.000142	3.45	3.45	-3.45	-3.5	-0.086701	0.081299	0.049299	-0.054701	-8.66144e-05	8.12178e-05	4.92498e-05	-5.46463e-05	4.90771e-09	4.90371e-09	-5.06712e-09	-5.14304e-09	3.66247e-05	3.65949e-05	-3.78143e-05	-3.83809e-05	3.1148e-05	-3.08498e-05
	0.000142	3.55	3.45	-3.45	-3.35	-0.070701	0.009299	0.089299	0.001299	-7.06304e-05	9.28972e-06	8.92098e-05	1.29771e-06	4.90064e-09	4.90464e-09	-5.0582e-09	-5.14291e-09	3.6572e-05	3.66018e-05	-3.77477e-05	-3.83799e-05	3.10883e-05	-3.07841e-05
	0.000142	3.5	3.4	-3.4	-3.4	0.001299	-0.070701	0.081299	0.065299	1.29771e-06	-7.06304e-05	8.12178e-05	6.52338e-05	4.90077e-09	4.89758e-09	-5.05007e-09	-5.13639e-09	3.65729e-05	3.65491e-05	-3.76871e-05	-3.83313e-05	3.1142e-05	-3.07722e-05
	0.000143	3.3	3.4	-3.4	-3.35	0.049299	-0.110701	0.017299	0.097299	4.92498e-05	-0.000111	1.72817e-05	9.72018e-05	4.9057e-09	4.88652e-09	-5.04835e-09	-5.12667e-09	3.66097e-05	3.64665e-05	-3.76742e-05	-3.82587e-05	3.12613e-05	-3.08319e-05
	0.000143	3.4	3.4	-3.35	-3.25	0.049299	-0.094701	-0.038701	0.057299	4.92498e-05	-9.46064e-05	-3.86623e-05	5.72418e-05	4.91062e-09	4.87706e-09	-5.05221e-09	-5.12094e-09	3.66464e-05	3.63959e-05	-3.77031e-05	-3.8216e-05	3.13686e-05	-3.09034e-05
	0.000143	3.4	3.45	-3.35	-3.35	-0.006701	0.009299	-0.070701	-0.014701	-6.6943e-06	9.28972e-06	-7.06304e-05	-1.46863e-05	4.90996e-09	4.87799e-09	-5.05928e-09	-5.12241e-09	3.66415e-05	3.64029e-05	-3.77558e-05	-3.8227e-05	3.13567e-05	-3.09452e-05
	0.000143	3.35	3.35	-3.25	-3.4	-0.086701	0.065299	-0.006701	-0.054701	-8.66144e-05	6.52338e-05	-6.6943e-06	-5.46463e-05	4.90129e-09	4.88451e-09	-5.05995e-09	-5.12788e-09	3.65768e-05	3.64516e-05	-3.77608e-05	-3.82677e-05	3.12434e-05	-3.09094e-05
	0.000143	3.45	3.35	-3.35	-3.3	-0.078701	0.073299	0.049299	-0.046701	-7.86224e-05	7.32258e-05	4.92498e-05	-4.66543e-05	4.89343e-09	4.89183e-09	-5.05502e-09	-5.13254e-09	3.65181e-05	3.65062e-05	-3.7724e-05	-3.83026e-05	3.11301e-05	-3.08378e-05
	0.000143	3.45	3.35	-3.35	-3.35	-0.046701	0.017299	0.097299	0.001299	-4.66543e-05	1.72817e-05	9.72018e-05	1.29771e-06	4.88877e-09	4.89356e-09	-5.0453e-09	-5.13241e-09	3.64833e-05	3.65191e-05	-3.76515e-05	-3.83016e-05	3.10824e-05	-3.07663e-05
	0.000143	3.35	3.4	-3.35	-3.4	0.017299	-0.094701	0.065299	0.073299	1.72817e-05	-9.46064e-05	6.52338e-05	7.32258e-05	4.89049e-09	4.8841e-09	-5.03878e-09	-5.12509e-09	3.64962e-05	3.64485e-05	-3.76028e-05	-3.82469e-05	3.11659e-05	-3.07722e-05
	0.000143	3.4	3.4	-3.25	-3.35	0.049299	-0.110701	0.001299	0.081299	4.92498e-05	-0.000111	1.29771e-06	8.12178e-05	4.89542e-09	4.87304e-09	-5.03865e-09	-5.11697e-09	3.6533e-05	3.6366e-05	-3.76018e-05	-3.81863e-05	3.12851e-05	-3.08319e-05
	0.000143	3.3	3.25	-3.25	-3.25	0.049299	-0.070701	-0.046701	0.057299	4.92498e-05	-7.06304e-05	-4.66543e-05	5.72418e-05	4.90034e-09	4.86598e-09	-5.04331e-09	-5.11124e-09	3.65697e-05	3.63133e-05	-3.76367e-05	-3.81436e-05	3.13746e-05	-3.09094e-05
	0.000143	3.3	3.3	-3.3	-3.25	-0.022701	0.017299	-0.062701	-0.014701	-2.26783e-05	1.72817e-05	-6.26384e-05	-1.46863e-05	4.89808e-09	4.86771e-09	-5.04958e-09	-5.11271e-09	3.65528e-05	3.63262e-05	-3.76834e-05	-3.81546e-05	3.13448e-05	-3.09452e-05
	0.000144	3.35	3.3	-3.25	-3.25	-0.078701	0.073299	0.001299	-0.062701	-7.86224e-05	7.32258e-05	1.29771e-06	-6.26384e-05	4.89021e-09	4.87503e-09	-5.04945e-09	-5.11898e-09	3.64941e-05	3.63808e-05	-3.76824e-05	-3.82013e-05	3.12315e-05	-3.08975e-05
	0.000144	3.35	3.3	-3.25	-3.3	-0.094701	0.073299	0.073299	-0.046701	-9.46064e-05	7.32258e-05	7.32258e-05	-4.66543e-05	4.88075e-09	4.88235e-09	-5.04212e-09	-5.12364e-09	3.64235e-05	3.64355e-05	-3.76278e-05	-3.82361e-05	3.11062e-05	-3.0808e-05
	0.000144	3.3	3.25	-3.3	-3.25	-0.046701	-0.014701	0.089299	0.033299	-4.66543e-05	-1.46863e-05	8.92098e-05	3.32657e-05	4.87609e-09	4.88088e-09	-5.0332e-09	-5.12032e-09	3.63887e-05	3.64245e-05	-3.75612e-05	-3.82113e-05	3.10824e-05	-3.07663e-05
	0.000144	3.3	3.3	-3.25	-3.25	0.025299	-0.086701	0.057299	0.073299	2.52737e-05	-8.66144e-05	5.72418e-05	7.32258e-05	4.87861e-09	4.87222e-09	-5.02748e-09	-5.11299e-09	3.64076e-05	3.63599e-05	-3.75185e-05	-3.81567e-05	3.11659e-05	-3.07782e-05
	0.000144	3.25	3.3	-3.25	-3.35	0.057299	-0.118701	0.001299	0.089299	5.72418e-05	-0.000119	1.29771e-06	8.92098e-05	4.88434e-09	4.86036e-09	-5.02735e-09	-5.10407e-09	3.64503e-05	3.62714e-05	-3.75175e-05	-3.80901e-05	3.12971e-05	-3.08438e-05
	0.000144	3.3	3.25	-3.25	-3.2	0.025299	-0.054701	-0.062701	0.025299	2.52737e-05	-5.46463e-05	-6.26384e-05	2.52737e-05	4.88687e-09	4.8549e-09	-5.03361e-09	-5.10154e-09	3.64692e-05	3.62306e-05	-3.75643e-05	-3.80712e-05	3.13567e-05	-3.09094e-05
	0.000144	3.25	3.3	-3.2	-3.25	-0.038701	0.041299	-0.054701	-0.030701	-3.86623e-05	4.12577e-05	-5.46463e-05	-3.06703e-05	4.883e-09	4.85902e-09	-5.03908e-09	-5.10461e-09	3.64403e-05	3.62614e-05	-3.76051e-05	-3.80941e-05	3.12971e-05	-3.09273e-05
	0.000144	3.3	3.35	-3.25	-3.25	-0.086701	0.081299	0.001299	-0.078701	-8.66144e-05	8.12178e-05	1.29771e-06	-7.86224e-05	4.87434e-09	4.86715e-09	-5.03895e-09	-5.11247e-09	3.63757e-05	3.6322e-05	-3.76041e-05	-3.81528e-05	3.11718e-05	-3.08676e-05
	0.000144	3.25	3.2	-3.2	-3.25	-0.070701	0.073299	0.073299	-0.030701	-7.06304e-05	7.32258e-05	7.32258e-05	-3.06703e-05	4.86728e-09	4.87447e-09	-5.03163e-09	-5.11554e-09	3.6323e-05	3.63766e-05	-3.75494e-05	-3.81757e-05	3.10645e-05	-3.07901e-05
	0.000144	3.2	3.25	-3.2	-3.25	-0.022701	-0.014701	0.113299	0.033299	-2.26783e-05	-1.46863e-05	0.000113	3.32657e-05	4.86501e-09	4.873e-09	-5.02031e-09	-5.11221e-09	3.6306e-05	3.63657e-05	-3.7465e-05	-3.81509e-05	3.10585e-05	-3.07305e-05
	0.000145	3.3	3.2	-3.2	-3.2	0.041299	-0.086701	0.057299	0.089299	4.12577e-05	-8.66144e-05	5.72418e-05	8.92098e-05	4.86913e-09	4.86434e-09	-5.01458e-09	-5.10329e-09	3.63368e-05	3.6301e-05	-3.74223e-05	-3.80843e-05	3.11539e-05	-3.07543e-05
	0.000145	3.1	3.15	-3.15	-3.15	0.057299	-0.102701	-0.022701	0.089299	5.72418e-05	-0.000103	-2.26783e-05	8.92098e-05	4.87486e-09	4.85408e-09	-5.01685e-09	-5.09437e-09	3.63795e-05	3.62245e-05	-3.74392e-05	-3.80177e-05	3.12732e-05	-3.08378e-05
	0.000145	3.25	3.25	-3.2	-3.3	0.009299	-0.054701	-0.062701	0.033299	9.28972e-06	-5.46463e-05	-6.26384e-05	3.32657e-05	4.87579e-09	4.84861e-09	-5.02311e-09	-5.09105e-09	3.63865e-05	3.61837e-05	-3.74859e-05	-3.79929e-05	3.13209e-05	-3.09094e-05
	0.000145	3.25	3.2	-3.1	-3.2	-0.054701	0.025299	-0.038701	-0.038701	-5.46463e-05	2.52737e-05	-3.86623e-05	-3.86623e-05	4.87032e-09	4.85114e-09	-5.02698e-09	-5.09491e-09	3.63457e-05	3.62026e-05	-3.75148e-05	-3.80217e-05	3.12613e-05	-3.09094e-05
	0.000145	3.2	3.2	-3.15	-3.2	-0.094701	0.073299	0.009299	-0.054701	-9.46064e-05	7.32258e-05	9.28972e-06	-5.46463e-05	4.86086e-09	4.85846e-09	-5.02605e-09	-5.10038e-09	3.62751e-05	3.62572e-05	-3.75078e-05	-3.80625e-05	3.1136e-05	-3.08617e-05
	0.000145	3.15	3.2	-3.2	-3.15	-0.078701	0.041299	0.073299	0.001299	-7.86224e-05	4.12577e-05	7.32258e-05	1.29771e-06	4.853e-09	4.86259e-09	-5.01873e-09	-5.10025e-09	3.62164e-05	3.6288e-05	-3.74532e-05	-3.80615e-05	3.10466e-05	-3.0808e-05
	0.000145	3.2	3.2	-3.15	-3.15	0.001299	-0.046701	0.089299	0.041299	1.29771e-06	-4.66543e-05	8.92098e-05	4.12577e-05	4.85313e-09	4.85792e-09	-5.00981e-09	-5.09612e-09	3.62174e-05	3.62532e-05	-3.73866e-05	-3.80308e-05	3.10824e-05	-3.07722e-05
	0.000145	3.2	3.05	-3.2	-3	0.049299	-0.102701	0.041299	0.089299	4.92498e-05	-0.000103	4.12577e-05	8.92098e-05	4.85805e-09	4.84766e-09	-5.00568e-09	-5.0872e-09	3.62541e-05	3.61766e-05	-3.73558e-05	-3.79642e-05	3.11957e-05	-3.0808e-05
	0.000145	3.15	3.1	-3.1	-3.15	0.049299	-0.110701	-0.014701	0.081299	4.92498e-05	-0.000111	-1.46863e-05	8.12178e-05	4.86298e-09	4.83661e-09	-5.00715e-09	-5.07908e-09	3.62909e-05	3.60941e-05	-3.73668e-05	-3.79036e-05	3.13149e-05	-3.08796e-05
	0.000145	3.2	3.15	-3.15	-3	-0.014701	-0.038701	-0.046701	0.017299	-1.46863e-05	-3.86623e-05	-4.66543e-05	1.72817e-05	4.86151e-09	4.83274e-09	-5.01182e-09	-5.07735e-09	3.62799e-05	3.60652e-05	-3.74016e-05	-3.78907e-05	3.13329e-05	-3.09273e-05
	0.000146	3.15	3.15	-3.05	-3.1	-0.078701	0.033299	-0.022701	-0.054701	-7.86224e-05	3.32657e-05	-2.26783e-05	-5.46463e-05	4.85365e-09	4.83607e-09	-5.01408e-09	-5.08281e-09	3.62213e-05	3.609e-05	-3.74185e-05	-3.79315e-05	3.12494e-05	-3.09034e-05
	0.000146	3.15	3.2	-3.1	-3.1	-0.086701	0.081299	0.025299	-0.062701	-8.66144e-05	8.12178e-05	2.52737e-05	-6.26384e-05	4.84499e-09	4.84419e-09	-5.01156e-09	-5.08908e-09	3.61566e-05	3.61507e-05	-3.73997e-05	-3.79782e-05	3.11241e-05	-3.08378e-05
	0.000146	3.1	3.1	-3.1	-3.1	-0.054701	0.049299	0.089299	-0.014701	-5.46463e-05	4.92498e-05	8.92098e-05	-1.46863e-05	4.83952e-09	4.84911e-09	-5.00264e-09	-5.09055e-09	3.61158e-05	3.61874e-05	-3.73331e-05	-3.79892e-05	3.10466e-05	-3.07603e-05
	0.000146	3.1	3.05	-3.05	-3.1	0.009299	-0.046701	0.081299	0.065299	9.28972e-06	-4.66543e-05	8.12178e-05	6.52338e-05	4.84045e-09	4.84445e-09	-4.99451e-09	-5.08402e-09	3.61228e-05	3.61526e-05	-3.72725e-05	-3.79405e-05	3.10883e-05	-3.07484e-05
	0.000146	3.05	3.1	-3.1	-3.1	0.041299	-0.102701	0.033299	0.097299	4.12577e-05	-0.000103	3.32657e-05	9.72018e-05	4.84458e-09	4.83419e-09	-4.99119e-09	-5.0743e-09	3.61536e-05	3.6076e-05	-3.72477e-05	-3.78679e-05	3.11957e-05	-3.07961e-05
	0.000146	3.1	3.15	-3.15	-3.1	0.041299	-0.094701	-0.038701	0.065299	4.12577e-05	-9.46064e-05	-3.86623e-05	6.52338e-05	4.8487e-09	4.82473e-09	-4.99505e-09	-5.06778e-09	3.61844e-05	3.60054e-05	-3.72765e-05	-3.78193e-05	3.12971e-05	-3.08736e-05
	0.000146	3.05	3.1	-3	-3.05	-0.014701	-0.014701	-0.078701	0.017299	-1.46863e-05	-1.46863e-05	-7.86224e-05	1.72817e-05	4.84723e-09	4.82326e-09	-5.00292e-09	-5.06605e-09	3.61734e-05	3.59945e-05	-3.73352e-05	-3.78064e-05	3.12971e-05	-3.09452e-05
	0.000146	3	3	-3.15	-2.95	-0.078701	0.057299	-0.006701	-0.038701	-7.86224e-05	5.72418e-05	-6.6943e-06	-3.86623e-05	4.83937e-09	4.82898e-09	-5.00358e-09	-5.06992e-09	3.61147e-05	3.60372e-05	-3.73402e-05	-3.78352e-05	3.11957e-05	-3.09213e-05
	0.000146	3.15	3.05	-3	-3	-0.094701	0.089299	0.049299	-0.054701	-9.46064e-05	8.92098e-05	4.92498e-05	-5.46463e-05	4.82991e-09	4.8379e-09	-4.99866e-09	-5.07538e-09	3.60441e-05	3.61038e-05	-3.73034e-05	-3.7876e-05	3.10585e-05	-3.08438e-05
	0.000146	3.1	2.95	-3	-3	-0.046701	0.033299	0.097299	0.001299	-4.66543e-05	3.32657e-05	9.72018e-05	1.29771e-06	4.82525e-09	4.84123e-09	-4.98894e-09	-5.07525e-09	3.60093e-05	3.61286e-05	-3.72309e-05	-3.7875e-05	3.09989e-05	-3.07722e-05
	0.000147	3.05	3	-3	-3.05	0.025299	-0.062701	0.081299	0.081299	2.52737e-05	-6.26384e-05	8.12178e-05	8.12178e-05	4.82777e-09	4.83497e-09	-4.98082e-09	-5.06713e-09	3.60282e-05	3.60818e-05	-3.71703e-05	-3.78144e-05	3.10645e-05	-3.07722e-05
	0.000147	3	3	-2.9	-2.95	0.057299	-0.110701	0.017299	0.105299	5.72418e-05	-0.000111	1.72817e-05	0.000105	4.8335e-09	4.82391e-09	-4.97909e-09	-5.05661e-09	3.60709e-05	3.59993e-05	-3.71574e-05	-3.77359e-05	3.11897e-05	-3.08378e-05
	0.000147	3.05	3	-3	-2.9	0.017299	-0.102701	-0.038701	0.073299	1.72817e-05	-0.000103	-3.86623e-05	7.32258e-05	4.83522e-09	4.81365e-09	-4.98296e-09	-5.04929e-09	3.60838e-05	3.59227e-05	-3.71862e-05	-3.76813e-05	3.12792e-05	-3.09213e-05
	0.000147	2.9	3	-2.9	-2.95	-0.022701	-0.022701	-0.046701	-0.014701	-2.26783e-05	-2.26783e-05	-4.66543e-05	-1.46863e-05	4.83296e-09	4.81138e-09	-4.98762e-09	-5.05076e-09	3.60669e-05	3.59058e-05	-3.72211e-05	-3.76922e-05	3.12792e-05	-3.09452e-05
	0.000147	3	2.95	-3	-3	-0.078701	0.065299	0.001299	-0.046701	-7.86224e-05	6.52338e-05	1.29771e-06	-4.66543e-05	4.82509e-09	4.8179e-09	-4.98749e-09	-5.05542e-09	3.60082e-05	3.59545e-05	-3.72201e-05	-3.77271e-05	3.11718e-05	-3.09094e-05
	0.000147	2.95	3	-2.95	-2.9	-0.070701	0.073299	0.057299	-0.054701	-7.06304e-05	7.32258e-05	5.72418e-05	-5.46463e-05	4.81803e-09	4.82522e-09	-4.98177e-09	-5.06089e-09	3.59555e-05	3.60091e-05	-3.71774e-05	-3.77678e-05	3.10645e-05	-3.08259e-05
	0.000147	3	3	-2.9	-2.95	-0.030701	0.017299	0.105299	0.017299	-3.06703e-05	1.72817e-05	0.000105	1.72817e-05	4.81497e-09	4.82695e-09	-4.97125e-09	-5.05916e-09	3.59326e-05	3.6022e-05	-3.70989e-05	-3.77549e-05	3.10287e-05	-3.07603e-05
	0.000147	3	3	-2.9	-2.85	0.025299	-0.046701	0.073299	0.081299	2.52737e-05	-4.66543e-05	7.32258e-05	8.12178e-05	4.81749e-09	4.82229e-09	-4.96393e-09	-5.05104e-09	3.59514e-05	3.59872e-05	-3.70442e-05	-3.76943e-05	3.10824e-05	-3.07663e-05
	0.000147	3	2.9	-2.95	-2.95	0.049299	-0.110701	0.001299	0.097299	4.92498e-05	-0.000111	1.29771e-06	9.72018e-05	4.82242e-09	4.81123e-09	-4.9638e-09	-5.04132e-09	3.59882e-05	3.59047e-05	-3.70433e-05	-3.76218e-05	3.12016e-05	-3.08378e-05
	0.000147	3	2.95	-2.95	-2.9	0.017299	-0.070701	-0.054701	0.049299	1.72817e-05	-7.06304e-05	-5.46463e-05	4.92498e-05	4.82415e-09	4.80417e-09	-4.96926e-09	-5.03639e-09	3.60011e-05	3.5852e-05	-3.7084e-05	-3.7585e-05	3.12672e-05	-3.09154e-05
	0.000148	3.05	2.9	-2.8	-2.9	-0.046701	0.001299	-0.046701	-0.030701	-4.66543e-05	1.29771e-06	-4.66543e-05	-3.06703e-05	4.81948e-09	4.8043e-09	-4.97393e-09	-5.03946e-09	3.59663e-05	3.5853e-05	-3.71188e-05	-3.76079e-05	3.12315e-05	-3.09273e-05
	0.000148	2.95	2.9	-2.85	-2.9	-0.086701	0.065299	0.001299	-0.054701	-8.66144e-05	6.52338e-05	1.29771e-06	-5.46463e-05	4.81082e-09	4.81082e-09	-4.9738e-09	-5.04492e-09	3.59016e-05	3.59016e-05	-3.71179e-05	-3.76487e-05	3.11181e-05	-3.08855e-05
	0.000148	2.95	2.9	-2.85	-2.85	-0.078701	0.065299	0.073299	-0.038701	-7.86224e-05	6.52338e-05	7.32258e-05	-3.86623e-05	4.80296e-09	4.81734e-09	-4.96647e-09	-5.04879e-09	3.5843e-05	3.59503e-05	-3.70632e-05	-3.76776e-05	3.10108e-05	-3.0802e-05
	0.000148	3	3	-2.85	-2.8	0.001299	-0.006701	0.113299	0.017299	1.29771e-06	-6.6943e-06	0.000113	1.72817e-05	4.80309e-09	4.81667e-09	-4.95516e-09	-5.04706e-09	3.58439e-05	3.59453e-05	-3.69788e-05	-3.76647e-05	3.10167e-05	-3.07305e-05
	0.000148	2.8	2.8	-2.85	-2.9	0.017299	-0.078701	0.065299	0.081299	1.72817e-05	-7.86224e-05	6.52338e-05	8.12178e-05	4.80481e-09	4.80881e-09	-4.94863e-09	-5.03894e-09	3.58568e-05	3.58866e-05	-3.69301e-05	-3.7604e-05	3.10883e-05	-3.07424e-05
	0.000148	2.9	2.85	-2.7	-2.9	0.033299	-0.110701	0.001299	0.089299	3.32657e-05	-0.000111	1.29771e-06	8.92098e-05	4.80814e-09	4.79775e-09	-4.9485e-09	-5.03002e-09	3.58817e-05	3.58041e-05	-3.69291e-05	-3.75375e-05	3.11957e-05	-3.0808e-05
	0.000148	2.9	2.9	-2.85	-2.8	0.001299	-0.070701	-0.054701	0.033299	1.29771e-06	-7.06304e-05	-5.46463e-05	3.32657e-05	4.80827e-09	4.79069e-09	-4.95397e-09	-5.02669e-09	3.58826e-05	3.57514e-05	-3.69699e-05	-3.75126e-05	3.12494e-05	-3.08736e-05
	0.000148	2.8	2.75	-2.8	-2.8	-0.054701	0.001299	-0.046701	-0.022701	-5.46463e-05	1.29771e-06	-4.66543e-05	-2.26783e-05	4.80281e-09	4.79082e-09	-4.95863e-09	-5.02896e-09	3.58418e-05	3.57524e-05	-3.70047e-05	-3.75296e-05	3.12076e-05	-3.08915e-05
	0.000148	2.8	2.95	-2.85	-2.8	-0.086701	0.065299	0.009299	-0.054701	-8.66144e-05	6.52338e-05	9.28972e-06	-5.46463e-05	4.79414e-09	4.79734e-09	-4.9577e-09	-5.03443e-09	3.57772e-05	3.58011e-05	-3.69978e-05	-3.75703e-05	3.10943e-05	-3.08438e-05
	0.000148	2.9	2.9	-2.8	-2.85	-0.054701	0.049299	0.073299	-0.030701	-5.46463e-05	4.92498e-05	7.32258e-05	-3.06703e-05	4.78868e-09	4.80227e-09	-4.95038e-09	-5.03749e-09	3.57364e-05	3.58378e-05	-3.69431e-05	-3.75932e-05	3.10167e-05	-3.07663e-05
	0.000149	2.9	2.75	-2.85	-2.85	-0.006701	-0.014701	0.089299	0.025299	-6.6943e-06	-1.46863e-05	8.92098e-05	2.52737e-05	4.78801e-09	4.8008e-09	-4.94146e-09	-5.03497e-09	3.57314e-05	3.58268e-05	-3.68766e-05	-3.75744e-05	3.10227e-05	-3.07185e-05
	0.000149	2.85	2.8	-2.75	-2.85	0.033299	-0.070701	0.057299	0.089299	3.32657e-05	-7.06304e-05	5.72418e-05	8.92098e-05	4.79134e-09	4.79373e-09	-4.93574e-09	-5.02605e-09	3.57562e-05	3.57741e-05	-3.68339e-05	-3.75078e-05	3.11002e-05	-3.07424e-05
	0.000149	2.85	2.9	-2.75	-2.8	0.041299	-0.102701	-0.014701	0.073299	4.12577e-05	-0.000103	-1.46863e-05	7.32258e-05	4.79546e-09	4.78347e-09	-4.9372e-09	-5.01872e-09	3.5787e-05	3.56976e-05	-3.68448e-05	-3.74531e-05	3.12076e-05	-3.0808e-05
	0.000149	2.85	2.8	-2.85	-2.75	0.001299	-0.054701	-0.046701	0.009299	1.29771e-06	-5.46463e-05	-4.66543e-05	9.28972e-06	4.79559e-09	4.77801e-09	-4.94187e-09	-5.01779e-09	3.5788e-05	3.56568e-05	-3.68796e-05	-3.74462e-05	3.12494e-05	-3.08498e-05
	0.000149	2.7	2.85	-2.75	-2.7	-0.070701	0.009299	-0.030701	-0.038701	-7.06304e-05	9.28972e-06	-3.06703e-05	-3.86623e-05	4.78853e-09	4.77894e-09	-4.94494e-09	-5.02166e-09	3.57353e-05	3.56637e-05	-3.69025e-05	-3.74751e-05	3.11897e-05	-3.08438e-05
	0.000149	2.8	2.7	-2.75	-2.65	-0.070701	0.065299	0.017299	-0.054701	-7.06304e-05	6.52338e-05	1.72817e-05	-5.46463e-05	4.78147e-09	4.78546e-09	-4.94321e-09	-5.02713e-09	3.56826e-05	3.57124e-05	-3.68896e-05	-3.75159e-05	3.10883e-05	-3.07901e-05
	0.000149	2.8	2.8	-2.75	-2.65	-0.054701	0.049299	0.081299	-0.014701	-5.46463e-05	4.92498e-05	8.12178e-05	-1.46863e-05	4.776e-09	4.79039e-09	-4.93509e-09	-5.02859e-09	3.56418e-05	3.57492e-05	-3.6829e-05	-3.75268e-05	3.10108e-05	-3.07185e-05
	0.000149	2.8	2.75	-2.8	-2.75	0.009299	-0.022701	0.097299	0.065299	9.28972e-06	-2.26783e-05	9.72018e-05	6.52338e-05	4.77693e-09	4.78812e-09	-4.92537e-09	-5.02207e-09	3.56487e-05	3.57322e-05	-3.67565e-05	-3.74781e-05	3.10346e-05	-3.06947e-05
	0.000149	2.75	2.8	-2.7	-2.7	0.049299	-0.086701	0.033299	0.089299	4.92498e-05	-8.66144e-05	3.32657e-05	8.92098e-05	4.78186e-09	4.77946e-09	-4.92204e-09	-5.01315e-09	3.56855e-05	3.56676e-05	-3.67316e-05	-3.74116e-05	3.1136e-05	-3.07364e-05
	0.000149	2.75	2.7	-2.7	-2.65	0.041299	-0.110701	-0.022701	0.057299	4.12577e-05	-0.000111	-2.26783e-05	5.72418e-05	4.78598e-09	4.7684e-09	-4.92431e-09	-5.00742e-09	3.57163e-05	3.55851e-05	-3.67486e-05	-3.73688e-05	3.12494e-05	-3.07961e-05
	0.00015	2.7	2.75	-2.7	-2.7	-0.022701	-0.054701	-0.038701	0.009299	-2.26783e-05	-5.46463e-05	-3.86623e-05	9.28972e-06	4.78371e-09	4.76294e-09	-4.92817e-09	-5.0065e-09	3.56994e-05	3.55443e-05	-3.67774e-05	-3.73619e-05	3.12732e-05	-3.08319e-05
	0.00015	2.75	2.75	-2.6	-2.6	-0.086701	0.025299	-0.014701	-0.062701	-8.66144e-05	2.52737e-05	-1.46863e-05	-6.26384e-05	4.77505e-09	4.76546e-09	-4.92964e-09	-5.01276e-09	3.56347e-05	3.55632e-05	-3.67884e-05	-3.74087e-05	3.11897e-05	-3.07961e-05
	0.00015	2.75	2.7	-2.6	-2.75	-0.078701	0.073299	0.033299	-0.046701	-7.86224e-05	7.32258e-05	3.32657e-05	-4.66543e-05	4.76719e-09	4.77279e-09	-4.92632e-09	-5.01743e-09	3.55761e-05	3.56178e-05	-3.67635e-05	-3.74435e-05	3.10764e-05	-3.07364e-05
	0.00015	2.7	2.7	-2.65	-2.65	-0.046701	0.041299	0.089299	0.009299	-4.66543e-05	4.12577e-05	8.92098e-05	9.28972e-06	4.76253e-09	4.77691e-09	-4.91739e-09	-5.0165e-09	3.55412e-05	3.56486e-05	-3.6697e-05	-3.74365e-05	3.10108e-05	-3.06768e-05
	0.00015	2.75	2.65	-2.7	-2.65	0.017299	-0.030701	0.081299	0.073299	1.72817e-05	-3.06703e-05	8.12178e-05	7.32258e-05	4.76425e-09	4.77384e-09	-4.90927e-09	-5.00917e-09	3.55541e-05	3.56257e-05	-3.66364e-05	-3.73819e-05	3.10466e-05	-3.06708e-05
	0.00015	2.65	2.7	-2.65	-2.6	0.049299	-0.102701	0.025299	0.089299	4.92498e-05	-0.000103	2.52737e-05	8.92098e-05	4.76918e-09	4.76358e-09	-4.90675e-09	-5.00025e-09	3.55909e-05	3.55491e-05	-3.66175e-05	-3.73153e-05	3.11599e-05	-3.07185e-05
	0.00015	2.6	2.65	-2.6	-2.6	0.025299	-0.094701	-0.038701	0.065299	2.52737e-05	-9.46064e-05	-3.86623e-05	6.52338e-05	4.77171e-09	4.75412e-09	-4.91061e-09	-4.99373e-09	3.56097e-05	3.54785e-05	-3.66464e-05	-3.72666e-05	3.12494e-05	-3.07961e-05
	0.00015	2.6	2.65	-2.6	-2.55	-0.038701	-0.030701	-0.054701	0.001299	-3.86623e-05	-3.06703e-05	-5.46463e-05	1.29771e-06	4.76784e-09	4.75106e-09	-4.91608e-09	-4.9936e-09	3.55809e-05	3.54556e-05	-3.66871e-05	-3.72657e-05	3.12434e-05	-3.08378e-05
	0.00015	2.65	2.65	-2.55	-2.6	-0.070701	0.041299	-0.006701	-0.054701	-7.06304e-05	4.12577e-05	-6.6943e-06	-5.46463e-05	4.76078e-09	4.75518e-09	-4.91675e-09	-4.99906e-09	3.55282e-05	3.54864e-05	-3.66921e-05	-3.73065e-05	3.11599e-05	-3.0802e-05
	0.00015	2.5	2.55	-2.55	-2.6	-0.078701	0.049299	0.057299	-0.038701	-7.86224e-05	4.92498e-05	5.72418e-05	-3.86623e-05	4.75291e-09	4.76011e-09	-4.91102e-09	-5.00293e-09	3.54695e-05	3.55232e-05	-3.66494e-05	-3.73353e-05	3.10645e-05	-3.07305e-05
	0.000151	2.6	2.65	-2.55	-2.6	-0.038701	0.025299	0.089299	0.017299	-3.86623e-05	2.52737e-05	8.92098e-05	1.72817e-05	4.74905e-09	4.76263e-09	-4.9021e-09	-5.0012e-09	3.54407e-05	3.55421e-05	-3.65828e-05	-3.73224e-05	3.10167e-05	-3.06768e-05
	0.000151	2.55	2.6	-2.5	-2.55	0.041299	-0.038701	0.065299	0.081299	4.12577e-05	-3.86623e-05	6.52338e-05	8.12178e-05	4.75317e-09	4.75877e-09	-4.89558e-09	-4.99308e-09	3.54714e-05	3.55132e-05	-3.65342e-05	-3.72618e-05	3.10764e-05	-3.06887e-05
	0.000151	2.6	2.6	-2.55	-2.6	0.041299	-0.086701	0.009299	0.097299	4.12577e-05	-8.66144e-05	9.28972e-06	9.72018e-05	4.7573e-09	4.75011e-09	-4.89465e-09	-4.98336e-09	3.55022e-05	3.54486e-05	-3.65272e-05	-3.71893e-05	3.11718e-05	-3.07543e-05
	0.000151	2.6	2.65	-2.5	-2.55	0.009299	-0.086701	-0.030701	0.049299	9.28972e-06	-8.66144e-05	-3.06703e-05	4.92498e-05	4.75823e-09	4.74144e-09	-4.89772e-09	-4.97843e-09	3.55092e-05	3.53839e-05	-3.65501e-05	-3.71525e-05	3.12434e-05	-3.0814e-05
	0.000151	2.5	2.5	-2.55	-2.55	-0.054701	-0.006701	-0.054701	-0.006701	-5.46463e-05	-6.6943e-06	-5.46463e-05	-6.6943e-06	4.75276e-09	4.74078e-09	-4.90318e-09	-4.9791e-09	3.54684e-05	3.53789e-05	-3.65909e-05	-3.71575e-05	3.12076e-05	-3.08498e-05
	0.000151	2.55	2.65	-2.5	-2.45	-0.086701	0.025299	-0.006701	-0.046701	-8.66144e-05	2.52737e-05	-6.6943e-06	-4.66543e-05	4.7441e-09	4.7433e-09	-4.90385e-09	-4.98377e-09	3.54037e-05	3.53978e-05	-3.65959e-05	-3.71923e-05	3.11241e-05	-3.08199e-05
	0.000151	2.55	2.6	-2.5	-2.5	-0.062701	0.065299	0.073299	-0.022701	-6.26384e-05	6.52338e-05	7.32258e-05	-2.26783e-05	4.73784e-09	4.74983e-09	-4.89653e-09	-4.98604e-09	3.5357e-05	3.54465e-05	-3.65412e-05	-3.72092e-05	3.10287e-05	-3.07484e-05
	0.000151	2.5	2.55	-2.45	-2.5	-0.006701	0.009299	0.081299	0.025299	-6.6943e-06	9.28972e-06	8.12178e-05	2.52737e-05	4.73717e-09	4.75076e-09	-4.8884e-09	-4.98351e-09	3.5352e-05	3.54534e-05	-3.64806e-05	-3.71904e-05	3.10167e-05	-3.07066e-05
	0.000151	2.55	2.55	-2.55	-2.55	0.025299	-0.070701	0.065299	0.081299	2.52737e-05	-7.06304e-05	6.52338e-05	8.12178e-05	4.7397e-09	4.74369e-09	-4.88188e-09	-4.97539e-09	3.53709e-05	3.54007e-05	-3.6432e-05	-3.71298e-05	3.10883e-05	-3.07185e-05
	0.000151	2.5	2.6	-2.5	-2.45	0.049299	-0.110701	0.009299	0.105299	4.92498e-05	-0.000111	9.28972e-06	0.000105	4.74462e-09	4.73263e-09	-4.88095e-09	-4.96487e-09	3.54076e-05	3.53182e-05	-3.6425e-05	-3.70513e-05	3.12076e-05	-3.07901e-05
	0.000152	2.6	2.45	-2.5	-2.45	0.001299	-0.062701	-0.038701	0.025299	1.29771e-06	-6.26384e-05	-3.86623e-05	2.52737e-05	4.74475e-09	4.72637e-09	-4.88482e-09	-4.96234e-09	3.54086e-05	3.52714e-05	-3.64539e-05	-3.70324e-05	3.12553e-05	-3.08378e-05
	0.000152	2.5	2.5	-2.5	-2.45	-0.062701	0.001299	-0.022701	-0.030701	-6.26384e-05	1.29771e-06	-2.26783e-05	-3.06703e-05	4.73849e-09	4.7265e-09	-4.88709e-09	-4.96541e-09	3.53619e-05	3.52724e-05	-3.64708e-05	-3.70553e-05	3.12076e-05	-3.08319e-05
	0.000152	2.5	2.6	-2.5	-2.45	-0.070701	0.049299	0.009299	-0.062701	-7.06304e-05	4.92498e-05	9.28972e-06	-6.26384e-05	4.73142e-09	4.73142e-09	-4.88616e-09	-4.97167e-09	3.53091e-05	3.53091e-05	-3.64639e-05	-3.7102e-05	3.11181e-05	-3.07782e-05
	0.000152	2.5	2.45	-2.45	-2.45	-0.062701	0.057299	0.073299	-0.014701	-6.26384e-05	5.72418e-05	7.32258e-05	-1.46863e-05	4.72516e-09	4.73715e-09	-4.87884e-09	-4.97314e-09	3.52624e-05	3.53518e-05	-3.64092e-05	-3.7113e-05	3.10287e-05	-3.07126e-05
	0.000152	2.5	2.6	-2.5	-2.4	-0.014701	-0.006701	0.081299	0.041299	-1.46863e-05	-6.6943e-06	8.12178e-05	4.12577e-05	4.72369e-09	4.73648e-09	-4.87071e-09	-4.96902e-09	3.52514e-05	3.53469e-05	-3.63486e-05	-3.70822e-05	3.10227e-05	-3.06828e-05
	0.000152	2.5	2.5	-2.4	-2.4	0.033299	-0.062701	0.049299	0.089299	3.32657e-05	-6.26384e-05	4.92498e-05	8.92098e-05	4.72702e-09	4.73021e-09	-4.86579e-09	-4.96009e-09	3.52763e-05	3.53001e-05	-3.63119e-05	-3.70156e-05	3.10943e-05	-3.07126e-05
	0.000152	2.35	2.5	-2.45	-2.4	0.025299	-0.102701	-0.006701	0.073299	2.52737e-05	-0.000103	-6.6943e-06	7.32258e-05	4.72955e-09	4.71995e-09	-4.86646e-09	-4.95277e-09	3.52951e-05	3.52236e-05	-3.63169e-05	-3.6961e-05	3.11897e-05	-3.07722e-05
	0.000152	2.4	2.45	-2.45	-2.45	0.001299	-0.070701	-0.046701	0.017299	1.29771e-06	-7.06304e-05	-4.66543e-05	1.72817e-05	4.72967e-09	4.71289e-09	-4.87112e-09	-4.95104e-09	3.52961e-05	3.51708e-05	-3.63517e-05	-3.69481e-05	3.12434e-05	-3.08199e-05
	0.000152	2.4	2.4	-2.45	-2.4	-0.070701	0.009299	-0.030701	-0.038701	-7.06304e-05	9.28972e-06	-3.06703e-05	-3.86623e-05	4.72261e-09	4.71382e-09	-4.87419e-09	-4.95491e-09	3.52434e-05	3.51778e-05	-3.63746e-05	-3.69769e-05	3.11837e-05	-3.0814e-05
	0.000152	2.4	2.45	-2.45	-2.3	-0.070701	0.057299	0.017299	-0.038701	-7.06304e-05	5.72418e-05	1.72817e-05	-3.86623e-05	4.71555e-09	4.71954e-09	-4.87246e-09	-4.95878e-09	3.51907e-05	3.52205e-05	-3.63617e-05	-3.70058e-05	3.10883e-05	-3.07722e-05
	0.000153	2.45	2.4	-2.45	-2.4	-0.046701	0.025299	0.073299	-0.006701	-4.66543e-05	2.52737e-05	7.32258e-05	-6.6943e-06	4.71088e-09	4.72207e-09	-4.86514e-09	-4.95945e-09	3.51559e-05	3.52394e-05	-3.6307e-05	-3.70108e-05	3.10346e-05	-3.07126e-05
	0.000153	2.45	2.3	-2.45	-2.35	0.009299	-0.014701	0.081299	0.065299	9.28972e-06	-1.46863e-05	8.12178e-05	6.52338e-05	4.71181e-09	4.7206e-09	-4.85702e-09	-4.95292e-09	3.51628e-05	3.52284e-05	-3.62464e-05	-3.69621e-05	3.10525e-05	-3.07006e-05
	0.000153	2.4	2.45	-2.35	-2.4	0.049299	-0.070701	0.033299	0.089299	4.92498e-05	-7.06304e-05	3.32657e-05	8.92098e-05	4.71674e-09	4.71354e-09	-4.85369e-09	-4.944e-09	3.51995e-05	3.51757e-05	-3.62216e-05	-3.68955e-05	3.1142e-05	-3.07424e-05
	0.000153	2.45	2.4	-2.35	-2.4	0.025299	-0.086701	-0.014701	0.065299	2.52737e-05	-8.66144e-05	-1.46863e-05	6.52338e-05	4.71927e-09	4.70488e-09	-4.85516e-09	-4.93748e-09	3.52184e-05	3.5111e-05	-3.62325e-05	-3.68468e-05	3.12255e-05	-3.0802e-05
	0.000153	2.35	2.35	-2.35	-2.4	-0.022701	-0.046701	-0.038701	0.009299	-2.26783e-05	-4.66543e-05	-3.86623e-05	9.28972e-06	4.717e-09	4.70021e-09	-4.85903e-09	-4.93655e-09	3.52015e-05	3.50762e-05	-3.62614e-05	-3.68399e-05	3.12434e-05	-3.08378e-05
	0.000153	2.35	2.45	-2.35	-2.3	-0.062701	0.025299	-0.022701	-0.038701	-6.26384e-05	2.52737e-05	-2.26783e-05	-3.86623e-05	4.71073e-09	4.70274e-09	-4.86129e-09	-4.94041e-09	3.51547e-05	3.50951e-05	-3.62783e-05	-3.68688e-05	3.11778e-05	-3.08259e-05
	0.000153	2.35	2.3	-2.25	-2.4	-0.062701	0.049299	0.025299	-0.022701	-6.26384e-05	4.92498e-05	2.52737e-05	-2.26783e-05	4.70447e-09	4.70767e-09	-4.85877e-09	-4.94268e-09	3.5108e-05	3.51318e-05	-3.62595e-05	-3.68857e-05	3.10943e-05	-3.07901e-05
	0.000153	2.35	2.35	-2.35	-2.25	-0.038701	0.025299	0.081299	0.001299	-3.86623e-05	2.52737e-05	8.12178e-05	1.29771e-06	4.7006e-09	4.71019e-09	-4.85065e-09	-4.94255e-09	3.50791e-05	3.51507e-05	-3.61988e-05	-3.68847e-05	3.10466e-05	-3.07305e-05
	0.000153	2.35	2.45	-2.3	-2.3	0.001299	-0.030701	0.073299	0.065299	1.29771e-06	-3.06703e-05	7.32258e-05	6.52338e-05	4.70073e-09	4.70713e-09	-4.84332e-09	-4.93603e-09	3.50801e-05	3.51278e-05	-3.61442e-05	-3.6836e-05	3.10704e-05	-3.07245e-05
	0.000153	2.35	2.3	-2.4	-2.25	0.033299	-0.094701	0.025299	0.097299	3.32657e-05	-9.46064e-05	2.52737e-05	9.72018e-05	4.70406e-09	4.69767e-09	-4.8408e-09	-4.92631e-09	3.51049e-05	3.50572e-05	-3.61253e-05	-3.67635e-05	3.11659e-05	-3.07782e-05
	0.000154	2.3	2.3	-2.3	-2.3	0.009299	-0.070701	-0.014701	0.049299	9.28972e-06	-7.06304e-05	-1.46863e-05	4.92498e-05	4.70499e-09	4.6906e-09	-4.84226e-09	-4.92139e-09	3.51119e-05	3.50045e-05	-3.61363e-05	-3.67267e-05	3.12255e-05	-3.08259e-05
	0.000154	2.3	2.35	-2.15	-2.3	-0.014701	-0.022701	-0.030701	0.009299	-1.46863e-05	-2.26783e-05	-3.06703e-05	9.28972e-06	4.70352e-09	4.68833e-09	-4.84533e-09	-4.92046e-09	3.51009e-05	3.49876e-05	-3.61592e-05	-3.67198e-05	3.12315e-05	-3.08557e-05
	0.000154	2.35	2.35	-2.3	-2.3	-0.078701	0.025299	0.001299	-0.022701	-7.86224e-05	2.52737e-05	1.29771e-06	-2.26783e-05	4.69566e-09	4.69086e-09	-4.8452e-09	-4.92272e-09	3.50422e-05	3.50064e-05	-3.61582e-05	-3.67367e-05	3.11539e-05	-3.08378e-05
	0.000154	2.25	2.35	-2.25	-2.3	-0.062701	0.033299	0.049299	-0.030701	-6.26384e-05	3.32657e-05	4.92498e-05	-3.06703e-05	4.68939e-09	4.69419e-09	-4.84028e-09	-4.92579e-09	3.49955e-05	3.50313e-05	-3.61215e-05	-3.67596e-05	3.10824e-05	-3.07782e-05
	0.000154	2.35	2.3	-2.25	-2.2	-0.014701	0.009299	0.065299	0.017299	-1.46863e-05	9.28972e-06	6.52338e-05	1.72817e-05	4.68793e-09	4.69512e-09	-4.83375e-09	-4.92406e-09	3.49845e-05	3.50382e-05	-3.60728e-05	-3.67467e-05	3.10645e-05	-3.07424e-05
	0.000154	2.35	2.25	-2.25	-2.2	0.017299	-0.046701	0.057299	0.065299	1.72817e-05	-4.66543e-05	5.72418e-05	6.52338e-05	4.68965e-09	4.69045e-09	-4.82803e-09	-4.91754e-09	3.49974e-05	3.50034e-05	-3.60301e-05	-3.6698e-05	3.11122e-05	-3.07484e-05
	0.000154	2.3	2.25	-2.3	-2.2	0.033299	-0.086701	0.025299	0.089299	3.32657e-05	-8.66144e-05	2.52737e-05	8.92098e-05	4.69298e-09	4.68179e-09	-4.8255e-09	-4.90862e-09	3.50222e-05	3.49387e-05	-3.60112e-05	-3.66315e-05	3.12016e-05	-3.07961e-05
	0.000154	2.25	2.25	-2.15	-2.15	0.001299	-0.062701	-0.022701	0.033299	1.29771e-06	-6.26384e-05	-2.26783e-05	3.32657e-05	4.69311e-09	4.67553e-09	-4.82777e-09	-4.90529e-09	3.50232e-05	3.4892e-05	-3.60281e-05	-3.66066e-05	3.12494e-05	-3.08378e-05
	0.000154	2.25	2.3	-2.2	-2.3	-0.046701	-0.006701	-0.014701	-0.006701	-4.66543e-05	-6.6943e-06	-1.46863e-05	-6.6943e-06	4.68844e-09	4.67486e-09	-4.82924e-09	-4.90596e-09	3.49884e-05	3.4887e-05	-3.60391e-05	-3.66116e-05	3.12195e-05	-3.08438e-05
	0.000154	2.15	2.2	-2.15	-2.1	-0.054701	0.041299	0.017299	-0.046701	-5.46463e-05	4.12577e-05	1.72817e-05	-4.66543e-05	4.68298e-09	4.67898e-09	-4.82751e-09	-4.91063e-09	3.49476e-05	3.49178e-05	-3.60262e-05	-3.66465e-05	3.1148e-05	-3.07961e-05
	0.000155	2.25	2.25	-2.25	-2.15	-0.062701	0.041299	0.049299	0.001299	-6.26384e-05	4.12577e-05	4.92498e-05	1.29771e-06	4.67672e-09	4.68311e-09	-4.82258e-09	-4.9105e-09	3.49009e-05	3.49486e-05	-3.59894e-05	-3.66455e-05	3.10704e-05	-3.07603e-05
	0.000155	2.15	2.25	-2.15	-2.2	-0.006701	0.001299	0.065299	0.033299	-6.6943e-06	1.29771e-06	6.52338e-05	3.32657e-05	4.67605e-09	4.68324e-09	-4.81606e-09	-4.90717e-09	3.48959e-05	3.49495e-05	-3.59408e-05	-3.66207e-05	3.10645e-05	-3.07364e-05
	0.000155	2.15	2.2	-2.1	-2.15	0.017299	-0.046701	0.049299	0.073299	1.72817e-05	-4.66543e-05	4.92498e-05	7.32258e-05	4.67778e-09	4.67857e-09	-4.81114e-09	-4.89985e-09	3.49088e-05	3.49147e-05	-3.5904e-05	-3.6566e-05	3.11122e-05	-3.07543e-05
	0.000155	2.25	2.15	-2.1	-2.15	0.017299	-0.094701	0.017299	0.073299	1.72817e-05	-9.46064e-05	1.72817e-05	7.32258e-05	4.6795e-09	4.66911e-09	-4.80941e-09	-4.89253e-09	3.49217e-05	3.48441e-05	-3.58911e-05	-3.65114e-05	3.11957e-05	-3.07961e-05
	0.000155	2.15	2.1	-2.1	-2.1	-0.006701	-0.054701	-0.022701	0.033299	-6.6943e-06	-5.46463e-05	-2.26783e-05	3.32657e-05	4.67883e-09	4.66365e-09	-4.81168e-09	-4.8892e-09	3.49167e-05	3.48034e-05	-3.5908e-05	-3.64866e-05	3.12315e-05	-3.08378e-05
	0.000155	2.15	2.15	-2.05	-2.1	-0.062701	0.001299	-0.006701	-0.022701	-6.26384e-05	1.29771e-06	-6.6943e-06	-2.26783e-05	4.67257e-09	4.66378e-09	-4.81235e-09	-4.89147e-09	3.48699e-05	3.48043e-05	-3.5913e-05	-3.65035e-05	3.11837e-05	-3.08259e-05
	0.000155	2.2	2.15	-2.1	-2.05	-0.070701	0.033299	0.017299	-0.030701	-7.06304e-05	3.32657e-05	1.72817e-05	-3.06703e-05	4.66551e-09	4.66711e-09	-4.81062e-09	-4.89453e-09	3.48172e-05	3.48291e-05	-3.59001e-05	-3.65264e-05	3.11062e-05	-3.07901e-05
	0.000155	2.2	2.15	-2.1	-2.1	-0.038701	0.049299	0.057299	-0.022701	-3.86623e-05	4.92498e-05	5.72418e-05	-2.26783e-05	4.66164e-09	4.67203e-09	-4.80489e-09	-4.8968e-09	3.47884e-05	3.48659e-05	-3.58574e-05	-3.65433e-05	3.10406e-05	-3.07305e-05
	0.000155	2.15	2.15	-2.1	-2.05	0.001299	0.001299	0.065299	0.025299	1.29771e-06	1.29771e-06	6.52338e-05	2.52737e-05	4.66177e-09	4.67216e-09	-4.79837e-09	-4.89427e-09	3.47893e-05	3.48669e-05	-3.58087e-05	-3.65244e-05	3.10406e-05	-3.07006e-05
	0.000155	2.2	2.15	-2.1	-2.1	0.001299	-0.078701	0.049299	0.065299	1.29771e-06	-7.86224e-05	4.92498e-05	6.52338e-05	4.6619e-09	4.6643e-09	-4.79344e-09	-4.88775e-09	3.47903e-05	3.48082e-05	-3.5772e-05	-3.64757e-05	3.11002e-05	-3.07126e-05
	0.000156	2.15	2.1	-2.15	-2.05	0.009299	-0.070701	0.017299	0.065299	9.28972e-06	-7.06304e-05	1.72817e-05	6.52338e-05	4.66283e-09	4.65724e-09	-4.79172e-09	-4.88123e-09	3.47972e-05	3.47555e-05	-3.57591e-05	-3.64271e-05	3.11599e-05	-3.07484e-05
	0.000156	2.1	2.1	-2	-2	-0.022701	-0.054701	-0.022701	0.025299	-2.26783e-05	-5.46463e-05	-2.26783e-05	2.52737e-05	4.66056e-09	4.65177e-09	-4.79398e-09	-4.8787e-09	3.47803e-05	3.47147e-05	-3.5776e-05	-3.64082e-05	3.11837e-05	-3.07841e-05
	0.000156	2.05	2.05	-2	-2.1	-0.054701	0.001299	-0.006701	-0.022701	-5.46463e-05	1.29771e-06	-6.6943e-06	-2.26783e-05	4.6551e-09	4.6519e-09	-4.79465e-09	-4.88097e-09	3.47395e-05	3.47157e-05	-3.5781e-05	-3.64251e-05	3.1142e-05	-3.07722e-05
	0.000156	2.1	2.1	-2.05	-2.1	-0.054701	0.033299	0.017299	-0.038701	-5.46463e-05	3.32657e-05	1.72817e-05	-3.86623e-05	4.64963e-09	4.65523e-09	-4.79293e-09	-4.88483e-09	3.46987e-05	3.47405e-05	-3.57681e-05	-3.6454e-05	3.10764e-05	-3.07305e-05
	0.000156	2	2	-2.05	-1.9	-0.046701	0.041299	0.049299	0.001299	-4.66543e-05	4.12577e-05	4.92498e-05	1.29771e-06	4.64497e-09	4.65935e-09	-4.788e-09	-4.8847e-09	3.46639e-05	3.47713e-05	-3.57313e-05	-3.6453e-05	3.10108e-05	-3.06947e-05
	0.000156	2.1	2.1	-2	-2.1	0.001299	-0.030701	0.065299	0.049299	1.29771e-06	-3.06703e-05	6.52338e-05	4.92498e-05	4.6451e-09	4.65629e-09	-4.78148e-09	-4.87978e-09	3.46649e-05	3.47484e-05	-3.56827e-05	-3.64163e-05	3.10346e-05	-3.06828e-05
	0.000156	2.05	2	-2	-1.95	0.009299	-0.078701	0.041299	0.057299	9.28972e-06	-7.86224e-05	4.12577e-05	5.72418e-05	4.64603e-09	4.64842e-09	-4.77735e-09	-4.87405e-09	3.46718e-05	3.46897e-05	-3.56519e-05	-3.63735e-05	3.11002e-05	-3.06947e-05
	0.000156	2.05	2.1	-2	-2	0.001299	-0.086701	-0.006701	0.065299	1.29771e-06	-8.66144e-05	-6.6943e-06	6.52338e-05	4.64615e-09	4.63976e-09	-4.77802e-09	-4.86753e-09	3.46728e-05	3.46251e-05	-3.56569e-05	-3.63249e-05	3.11659e-05	-3.07484e-05
	0.000156	2	2.1	-2	-1.95	-0.030701	-0.038701	-0.014701	0.009299	-3.06703e-05	-3.86623e-05	-1.46863e-05	9.28972e-06	4.64309e-09	4.63589e-09	-4.77949e-09	-4.8666e-09	3.46499e-05	3.45962e-05	-3.56678e-05	-3.63179e-05	3.11718e-05	-3.07663e-05
	0.000156	2.05	2	-2	-1.95	-0.062701	0.009299	0.001299	-0.030701	-6.26384e-05	9.28972e-06	1.29771e-06	-3.06703e-05	4.63682e-09	4.63682e-09	-4.77936e-09	-4.86967e-09	3.46032e-05	3.46032e-05	-3.56669e-05	-3.63408e-05	3.11181e-05	-3.07424e-05
	0.000157	2.05	2.05	-1.85	-2	-0.054701	0.065299	0.025299	-0.022701	-5.46463e-05	6.52338e-05	2.52737e-05	-2.26783e-05	4.63136e-09	4.64335e-09	-4.77683e-09	-4.87194e-09	3.45624e-05	3.46519e-05	-3.5648e-05	-3.63577e-05	3.10287e-05	-3.07066e-05
	0.000157	2	2.05	-2	-1.95	-0.022701	0.009299	0.065299	0.001299	-2.26783e-05	9.28972e-06	6.52338e-05	1.29771e-06	4.62909e-09	4.64428e-09	-4.77031e-09	-4.87181e-09	3.45455e-05	3.46588e-05	-3.55993e-05	-3.63568e-05	3.10048e-05	-3.06589e-05
	0.000157	2	2.1	-1.95	-2	0.001299	-0.046701	0.057299	0.057299	1.29771e-06	-4.66543e-05	5.72418e-05	5.72418e-05	4.62922e-09	4.63961e-09	-4.76459e-09	-4.86608e-09	3.45464e-05	3.4624e-05	-3.55566e-05	-3.63141e-05	3.10406e-05	-3.06589e-05
	0.000157	2	1.95	-1.9	-1.95	0.009299	-0.078701	0.033299	0.081299	9.28972e-06	-7.86224e-05	3.32657e-05	8.12178e-05	4.63015e-09	4.63175e-09	-4.76126e-09	-4.85796e-09	3.45534e-05	3.45653e-05	-3.55318e-05	-3.62534e-05	3.11062e-05	-3.06947e-05
	0.000157	1.95	1.95	-1.9	-1.95	0.001299	-0.078701	-0.006701	0.049299	1.29771e-06	-7.86224e-05	-6.6943e-06	4.92498e-05	4.63028e-09	4.62389e-09	-4.76193e-09	-4.85304e-09	3.45543e-05	3.45066e-05	-3.55368e-05	-3.62167e-05	3.11659e-05	-3.07364e-05
	0.000157	2	1.95	-1.85	-1.9	-0.038701	-0.022701	-0.014701	0.017299	-3.86623e-05	-2.26783e-05	-1.46863e-05	1.72817e-05	4.62641e-09	4.62162e-09	-4.7634e-09	-4.85131e-09	3.45255e-05	3.44897e-05	-3.55477e-05	-3.62038e-05	3.11539e-05	-3.07603e-05
	0.000157	1.85	1.9	-1.9	-1.85	-0.062701	0.025299	0.009299	-0.030701	-6.26384e-05	2.52737e-05	9.28972e-06	-3.06703e-05	4.62015e-09	4.62415e-09	-4.76247e-09	-4.85438e-09	3.44787e-05	3.45086e-05	-3.55408e-05	-3.62267e-05	3.10883e-05	-3.07305e-05
	0.000157	1.95	2	-1.85	-1.9	-0.038701	0.041299	0.033299	-0.022701	-3.86623e-05	4.12577e-05	3.32657e-05	-2.26783e-05	4.61628e-09	4.62827e-09	-4.75914e-09	-4.85664e-09	3.44499e-05	3.45393e-05	-3.5516e-05	-3.62436e-05	3.10287e-05	-3.06887e-05
	0.000157	2	1.95	-1.85	-1.85	-0.014701	0.001299	0.057299	0.009299	-1.46863e-05	1.29771e-06	5.72418e-05	9.28972e-06	4.61482e-09	4.6284e-09	-4.75342e-09	-4.85571e-09	3.44389e-05	3.45403e-05	-3.54733e-05	-3.62367e-05	3.10167e-05	-3.06529e-05
	0.000157	1.9	1.95	-1.9	-1.9	0.001299	-0.054701	0.049299	0.057299	1.29771e-06	-5.46463e-05	4.92498e-05	5.72418e-05	4.61495e-09	4.62294e-09	-4.74849e-09	-4.84999e-09	3.44399e-05	3.44995e-05	-3.54365e-05	-3.6194e-05	3.10585e-05	-3.06589e-05
	0.000158	1.9	1.9	-1.85	-1.8	0.025299	-0.086701	0.041299	0.089299	2.52737e-05	-8.66144e-05	4.12577e-05	8.92098e-05	4.61747e-09	4.61428e-09	-4.74437e-09	-4.84107e-09	3.44587e-05	3.44349e-05	-3.54057e-05	-3.61274e-05	3.1142e-05	-3.06947e-05
	0.000158	1.95	1.9	-1.85	-1.85	-0.014701	-0.062701	-0.014701	0.049299	-1.46863e-05	-6.26384e-05	-1.46863e-05	4.92498e-05	4.616e-09	4.60801e-09	-4.74583e-09	-4.83614e-09	3.44478e-05	3.43882e-05	-3.54167e-05	-3.60906e-05	3.11778e-05	-3.07424e-05
	0.000158	1.9	1.95	-1.8	-1.85	-0.038701	-0.006701	-0.014701	-0.006701	-3.86623e-05	-6.6943e-06	-1.46863e-05	-6.6943e-06	4.61214e-09	4.60734e-09	-4.7473e-09	-4.83681e-09	3.44189e-05	3.43832e-05	-3.54276e-05	-3.60956e-05	3.11539e-05	-3.07484e-05
	0.000158	1.85	1.85	-1.8	-1.8	-0.046701	0.033299	0.001299	-0.022701	-4.66543e-05	3.32657e-05	1.29771e-06	-2.26783e-05	4.60747e-09	4.61067e-09	-4.74717e-09	-4.83908e-09	3.43841e-05	3.4408e-05	-3.54267e-05	-3.61126e-05	3.10943e-05	-3.07305e-05
	0.000158	1.85	1.95	-1.85	-1.85	-0.054701	0.041299	0.033299	-0.014701	-5.46463e-05	4.12577e-05	3.32657e-05	-1.46863e-05	4.60201e-09	4.6148e-09	-4.74385e-09	-4.84055e-09	3.43433e-05	3.44388e-05	-3.54018e-05	-3.61235e-05	3.10227e-05	-3.06947e-05
	0.000158	1.85	1.85	-1.9	-1.8	0.001299	-0.014701	0.057299	0.017299	1.29771e-06	-1.46863e-05	5.72418e-05	1.72817e-05	4.60214e-09	4.61333e-09	-4.73812e-09	-4.83882e-09	3.43443e-05	3.44278e-05	-3.53591e-05	-3.61106e-05	3.10346e-05	-3.06649e-05
	0.000158	1.85	1.8	-1.85	-1.8	0.009299	-0.070701	0.041299	0.057299	9.28972e-06	-7.06304e-05	4.12577e-05	5.72418e-05	4.60307e-09	4.60626e-09	-4.734e-09	-4.8331e-09	3.43512e-05	3.43751e-05	-3.53283e-05	-3.60679e-05	3.10943e-05	-3.06768e-05
	0.000158	1.75	1.85	-1.8	-1.85	0.001299	-0.078701	0.017299	0.089299	1.29771e-06	-7.86224e-05	1.72817e-05	8.92098e-05	4.6032e-09	4.5984e-09	-4.73227e-09	-4.82418e-09	3.43522e-05	3.43164e-05	-3.53154e-05	-3.60013e-05	3.11539e-05	-3.07305e-05
	0.000158	1.9	1.85	-1.85	-1.75	-0.030701	-0.054701	0.009299	0.049299	-3.06703e-05	-5.46463e-05	9.28972e-06	4.92498e-05	4.60013e-09	4.59294e-09	-4.73134e-09	-4.81925e-09	3.43293e-05	3.42756e-05	-3.53085e-05	-3.59646e-05	3.11718e-05	-3.07603e-05
	0.000158	1.75	1.85	-1.75	-1.75	-0.038701	-0.006701	-0.006701	0.001299	-3.86623e-05	-6.6943e-06	-6.6943e-06	1.29771e-06	4.59626e-09	4.59227e-09	-4.73201e-09	-4.81912e-09	3.43005e-05	3.42707e-05	-3.53135e-05	-3.59636e-05	3.1148e-05	-3.07663e-05
	0.000159	1.75	1.85	-1.7	-1.75	-0.062701	0.033299	0.009299	-0.030701	-6.26384e-05	3.32657e-05	9.28972e-06	-3.06703e-05	4.59e-09	4.59559e-09	-4.73108e-09	-4.82219e-09	3.42537e-05	3.42955e-05	-3.53066e-05	-3.59865e-05	3.10764e-05	-3.07364e-05
	0.000159	1.85	1.85	-1.65	-1.65	-0.030701	0.025299	0.041299	-0.022701	-3.06703e-05	2.52737e-05	4.12577e-05	-2.26783e-05	4.58693e-09	4.59812e-09	-4.72695e-09	-4.82446e-09	3.42308e-05	3.43143e-05	-3.52758e-05	-3.60034e-05	3.10346e-05	-3.06887e-05
	0.000159	1.75	1.8	-1.7	-1.75	0.001299	-0.022701	0.049299	0.025299	1.29771e-06	-2.26783e-05	4.92498e-05	2.52737e-05	4.58706e-09	4.59585e-09	-4.72203e-09	-4.82193e-09	3.42318e-05	3.42974e-05	-3.5239e-05	-3.59845e-05	3.10525e-05	-3.06708e-05
	0.000159	1.85	1.75	-1.7	-1.7	0.009299	-0.062701	0.033299	0.057299	9.28972e-06	-6.26384e-05	3.32657e-05	5.72418e-05	4.58799e-09	4.58959e-09	-4.7187e-09	-4.8162e-09	3.42387e-05	3.42507e-05	-3.52142e-05	-3.59418e-05	3.11062e-05	-3.06887e-05
	0.000159	1.75	1.75	-1.65	-1.7	0.009299	-0.078701	0.009299	0.073299	9.28972e-06	-7.86224e-05	9.28972e-06	7.32258e-05	4.58892e-09	4.58173e-09	-4.71777e-09	-4.80888e-09	3.42457e-05	3.4192e-05	-3.52073e-05	-3.58872e-05	3.11718e-05	-3.07364e-05
	0.000159	1.75	1.7	-1.7	-1.7	-0.030701	-0.054701	0.001299	0.025299	-3.06703e-05	-5.46463e-05	1.29771e-06	2.52737e-05	4.58585e-09	4.57626e-09	-4.71764e-09	-4.80635e-09	3.42228e-05	3.41512e-05	-3.52063e-05	-3.58683e-05	3.11897e-05	-3.07543e-05
	0.000159	1.7	1.8	-1.7	-1.7	-0.054701	0.001299	0.009299	-0.014701	-5.46463e-05	1.29771e-06	9.28972e-06	-1.46863e-05	4.58039e-09	4.57639e-09	-4.71672e-09	-4.80782e-09	3.4182e-05	3.41522e-05	-3.51994e-05	-3.58793e-05	3.1148e-05	-3.07364e-05
	0.000159	1.7	1.8	-1.8	-1.7	-0.046701	0.049299	0.017299	-0.022701	-4.66543e-05	4.92498e-05	1.72817e-05	-2.26783e-05	4.57572e-09	4.58132e-09	-4.71499e-09	-4.81009e-09	3.41472e-05	3.41889e-05	-3.51865e-05	-3.58962e-05	3.10764e-05	-3.07066e-05
	0.000159	1.75	1.65	-1.7	-1.8	-0.014701	0.025299	0.049299	-0.006701	-1.46863e-05	2.52737e-05	4.92498e-05	-6.6943e-06	4.57425e-09	4.58384e-09	-4.71006e-09	-4.81076e-09	3.41362e-05	3.42078e-05	-3.51497e-05	-3.59012e-05	3.10466e-05	-3.06649e-05
	0.000159	1.7	1.6	-1.65	-1.6	0.001299	-0.014701	0.057299	0.049299	1.29771e-06	-1.46863e-05	5.72418e-05	4.92498e-05	4.57438e-09	4.58238e-09	-4.70434e-09	-4.80584e-09	3.41372e-05	3.41968e-05	-3.5107e-05	-3.58644e-05	3.10585e-05	-3.06589e-05
	0.00016	1.75	1.65	-1.75	-1.6	0.001299	-0.070701	0.049299	0.065299	1.29771e-06	-7.06304e-05	4.92498e-05	6.52338e-05	4.57451e-09	4.57531e-09	-4.69941e-09	-4.79931e-09	3.41382e-05	3.41441e-05	-3.50702e-05	-3.58158e-05	3.11122e-05	-3.06708e-05
	0.00016	1.7	1.65	-1.65	-1.6	-0.006701	-0.078701	0.009299	0.073299	-6.6943e-06	-7.86224e-05	9.28972e-06	7.32258e-05	4.57384e-09	4.56745e-09	-4.69848e-09	-4.79199e-09	3.41332e-05	3.40855e-05	-3.50633e-05	-3.57611e-05	3.11659e-05	-3.07185e-05
	0.00016	1.7	1.7	-1.65	-1.65	-0.038701	-0.030701	-0.006701	0.017299	-3.86623e-05	-3.06703e-05	-6.6943e-06	1.72817e-05	4.56998e-09	4.56438e-09	-4.69915e-09	-4.79026e-09	3.41043e-05	3.40626e-05	-3.50683e-05	-3.57482e-05	3.11599e-05	-3.07364e-05
	0.00016	1.7	1.7	-1.65	-1.55	-0.054701	0.009299	0.009299	-0.014701	-5.46463e-05	9.28972e-06	9.28972e-06	-1.46863e-05	4.56451e-09	4.56531e-09	-4.69822e-09	-4.79173e-09	3.40635e-05	3.40695e-05	-3.50614e-05	-3.57592e-05	3.11122e-05	-3.07185e-05
	0.00016	1.7	1.65	-1.6	-1.6	-0.030701	0.033299	0.025299	-0.014701	-3.06703e-05	3.32657e-05	2.52737e-05	-1.46863e-05	4.56145e-09	4.56864e-09	-4.6957e-09	-4.7932e-09	3.40406e-05	3.40943e-05	-3.50425e-05	-3.57701e-05	3.10645e-05	-3.06887e-05
	0.00016	1.7	1.65	-1.65	-1.6	-0.014701	0.009299	0.049299	0.001299	-1.46863e-05	9.28972e-06	4.92498e-05	1.29771e-06	4.55998e-09	4.56957e-09	-4.69077e-09	-4.79307e-09	3.40297e-05	3.41013e-05	-3.50058e-05	-3.57692e-05	3.10466e-05	-3.06529e-05
	0.00016	1.65	1.55	-1.6	-1.6	0.001299	-0.030701	0.049299	0.049299	1.29771e-06	-3.06703e-05	4.92498e-05	4.92498e-05	4.56011e-09	4.5665e-09	-4.68585e-09	-4.78815e-09	3.40307e-05	3.40784e-05	-3.4969e-05	-3.57324e-05	3.10704e-05	-3.06529e-05
	0.00016	1.7	1.65	-1.55	-1.6	-0.006701	-0.070701	0.025299	0.065299	-6.6943e-06	-7.06304e-05	2.52737e-05	6.52338e-05	4.55944e-09	4.55944e-09	-4.68332e-09	-4.78162e-09	3.40257e-05	3.40257e-05	-3.49501e-05	-3.56837e-05	3.11181e-05	-3.06828e-05
	0.00016	1.7	1.65	-1.5	-1.55	-0.006701	-0.070701	0.017299	0.057299	-6.6943e-06	-7.06304e-05	1.72817e-05	5.72418e-05	4.55877e-09	4.55237e-09	-4.68159e-09	-4.7759e-09	3.40207e-05	3.39729e-05	-3.49372e-05	-3.5641e-05	3.11659e-05	-3.07126e-05
	0.00016	1.65	1.55	-1.6	-1.6	-0.038701	-0.022701	0.001299	0.025299	-3.86623e-05	-2.26783e-05	1.29771e-06	2.52737e-05	4.5549e-09	4.55011e-09	-4.68146e-09	-4.77337e-09	3.39918e-05	3.3956e-05	-3.49363e-05	-3.56222e-05	3.11539e-05	-3.07305e-05
	0.000161	1.65	1.65	-1.6	-1.6	-0.054701	0.009299	0.009299	-0.006701	-5.46463e-05	9.28972e-06	9.28972e-06	-6.6943e-06	4.54944e-09	4.55104e-09	-4.68053e-09	-4.77404e-09	3.3951e-05	3.3963e-05	-3.49294e-05	-3.56272e-05	3.11062e-05	-3.07185e-05
	0.000161	1.6	1.5	-1.6	-1.55	-0.038701	0.025299	0.041299	-0.014701	-3.86623e-05	2.52737e-05	4.12577e-05	-1.46863e-05	4.54557e-09	4.55356e-09	-4.67641e-09	-4.77551e-09	3.39222e-05	3.39818e-05	-3.48986e-05	-3.56381e-05	3.10585e-05	-3.06768e-05
	0.000161	1.65	1.65	-1.6	-1.55	-0.014701	0.009299	0.033299	0.017299	-1.46863e-05	9.28972e-06	3.32657e-05	1.72817e-05	4.5441e-09	4.55449e-09	-4.67308e-09	-4.77378e-09	3.39112e-05	3.39887e-05	-3.48737e-05	-3.56252e-05	3.10406e-05	-3.06649e-05
	0.000161	1.6	1.55	-1.5	-1.5	0.001299	-0.038701	0.049299	0.057299	1.29771e-06	-3.86623e-05	4.92498e-05	5.72418e-05	4.54423e-09	4.55063e-09	-4.66815e-09	-4.76806e-09	3.39122e-05	3.39599e-05	-3.4837e-05	-3.55825e-05	3.10704e-05	-3.06708e-05
	0.000161	1.65	1.55	-1.55	-1.55	0.001299	-0.070701	0.017299	0.065299	1.29771e-06	-7.06304e-05	1.72817e-05	6.52338e-05	4.54436e-09	4.54356e-09	-4.66643e-09	-4.76153e-09	3.39132e-05	3.39072e-05	-3.48241e-05	-3.55338e-05	3.11241e-05	-3.07066e-05
	0.000161	1.6	1.55	-1.55	-1.5	-0.022701	-0.062701	0.009299	0.049299	-2.26783e-05	-6.26384e-05	9.28972e-06	4.92498e-05	4.54209e-09	4.5373e-09	-4.6655e-09	-4.75661e-09	3.38962e-05	3.38604e-05	-3.48171e-05	-3.54971e-05	3.11539e-05	-3.07364e-05
	0.000161	1.6	1.55	-1.55	-1.55	-0.046701	-0.014701	0.009299	-0.006701	-4.66543e-05	-1.46863e-05	9.28972e-06	-6.6943e-06	4.53743e-09	4.53583e-09	-4.66457e-09	-4.75728e-09	3.38614e-05	3.38495e-05	-3.48102e-05	-3.55021e-05	3.11301e-05	-3.07245e-05
	0.000161	1.6	1.55	-1.5	-1.4	-0.038701	0.009299	0.017299	-0.014701	-3.86623e-05	9.28972e-06	1.72817e-05	-1.46863e-05	4.53356e-09	4.53676e-09	-4.66284e-09	-4.75875e-09	3.38326e-05	3.38564e-05	-3.47973e-05	-3.5513e-05	3.10943e-05	-3.07006e-05
	0.000161	1.5	1.55	-1.45	-1.5	-0.030701	0.017299	0.033299	-0.014701	-3.06703e-05	1.72817e-05	3.32657e-05	-1.46863e-05	4.5305e-09	4.53849e-09	-4.65951e-09	-4.76021e-09	3.38097e-05	3.38693e-05	-3.47725e-05	-3.5524e-05	3.10585e-05	-3.06649e-05
	0.000161	1.55	1.5	-1.45	-1.5	-0.006701	0.009299	0.049299	0.025299	-6.6943e-06	9.28972e-06	4.92498e-05	2.52737e-05	4.52983e-09	4.53942e-09	-4.65459e-09	-4.75769e-09	3.38047e-05	3.38762e-05	-3.47357e-05	-3.55051e-05	3.10466e-05	-3.0647e-05
	0.000162	1.6	1.55	-1.5	-1.45	0.009299	-0.030701	0.041299	0.057299	9.28972e-06	-3.06703e-05	4.12577e-05	5.72418e-05	4.53075e-09	4.53635e-09	-4.65046e-09	-4.75196e-09	3.38116e-05	3.38534e-05	-3.47049e-05	-3.54624e-05	3.10764e-05	-3.06589e-05
	0.000162	1.5	1.55	-1.5	-1.45	-0.006701	-0.046701	0.025299	0.073299	-6.6943e-06	-4.66543e-05	2.52737e-05	7.32258e-05	4.53009e-09	4.53168e-09	-4.64794e-09	-4.74464e-09	3.38066e-05	3.38185e-05	-3.46861e-05	-3.54078e-05	3.11062e-05	-3.06947e-05
	0.000162	1.55	1.5	-1.45	-1.5	-0.038701	-0.038701	0.025299	0.033299	-3.86623e-05	-3.86623e-05	2.52737e-05	3.32657e-05	4.52622e-09	4.52782e-09	-4.64541e-09	-4.74131e-09	3.37778e-05	3.37897e-05	-3.46672e-05	-3.53829e-05	3.11062e-05	-3.07006e-05
	0.000162	1.4	1.35	-1.45	-1.4	-0.038701	0.001299	0.025299	0.009299	-3.86623e-05	1.29771e-06	2.52737e-05	9.28972e-06	4.52235e-09	4.52795e-09	-4.64288e-09	-4.74038e-09	3.37489e-05	3.37906e-05	-3.46484e-05	-3.5376e-05	3.10764e-05	-3.06887e-05
	0.000162	1.4	1.5	-1.45	-1.35	-0.046701	0.009299	0.033299	-0.006701	-4.66543e-05	9.28972e-06	3.32657e-05	-6.6943e-06	4.51769e-09	4.52888e-09	-4.63956e-09	-4.74105e-09	3.37141e-05	3.37976e-05	-3.46235e-05	-3.5381e-05	3.10346e-05	-3.06589e-05
	0.000162	1.45	1.55	-1.45	-1.35	-0.022701	0.009299	0.025299	-0.006701	-2.26783e-05	9.28972e-06	2.52737e-05	-6.6943e-06	4.51542e-09	4.52981e-09	-4.63703e-09	-4.74172e-09	3.36972e-05	3.38045e-05	-3.46047e-05	-3.5386e-05	3.10108e-05	-3.0635e-05
	0.000162	1.45	1.4	-1.45	-1.35	-0.022701	-0.014701	0.033299	0.025299	-2.26783e-05	-1.46863e-05	3.32657e-05	2.52737e-05	4.51315e-09	4.52834e-09	-4.6337e-09	-4.7392e-09	3.36802e-05	3.37936e-05	-3.45799e-05	-3.53671e-05	3.10048e-05	-3.06291e-05
	0.000162	1.4	1.4	-1.35	-1.35	-0.006701	-0.054701	0.025299	0.057299	-6.6943e-06	-5.46463e-05	2.52737e-05	5.72418e-05	4.51248e-09	4.52287e-09	-4.63117e-09	-4.73347e-09	3.36752e-05	3.37528e-05	-3.4561e-05	-3.53244e-05	3.10406e-05	-3.06529e-05
	0.000162	1.5	1.55	-1.4	-1.45	-0.014701	-0.062701	0.025299	0.065299	-1.46863e-05	-6.26384e-05	2.52737e-05	6.52338e-05	4.51101e-09	4.51661e-09	-4.62865e-09	-4.72695e-09	3.36643e-05	3.3706e-05	-3.45421e-05	-3.52757e-05	3.10764e-05	-3.06828e-05
	0.000162	1.35	1.4	-1.4	-1.35	-0.038701	-0.038701	0.025299	0.025299	-3.86623e-05	-3.86623e-05	2.52737e-05	2.52737e-05	4.50715e-09	4.51274e-09	-4.62612e-09	-4.72442e-09	3.36354e-05	3.36772e-05	-3.45233e-05	-3.52569e-05	3.10764e-05	-3.06828e-05
	0.000163	1.5	1.3	-1.4	-1.3	-0.038701	-0.006701	0.017299	0.001299	-3.86623e-05	-6.6943e-06	1.72817e-05	1.29771e-06	4.50328e-09	4.51207e-09	-4.62439e-09	-4.72429e-09	3.36066e-05	3.36722e-05	-3.45104e-05	-3.52559e-05	3.10525e-05	-3.06708e-05
	0.000163	1.4	1.5	-1.35	-1.4	-0.030701	0.009299	0.017299	0.001299	-3.06703e-05	9.28972e-06	1.72817e-05	1.29771e-06	4.50021e-09	4.513e-09	-4.62266e-09	-4.72416e-09	3.35837e-05	3.36791e-05	-3.44975e-05	-3.52549e-05	3.10227e-05	-3.06589e-05
	0.000163	1.4	1.3	-1.35	-1.4	0.001299	0.009299	0.025299	0.009299	1.29771e-06	9.28972e-06	2.52737e-05	9.28972e-06	4.50034e-09	4.51393e-09	-4.62014e-09	-4.72323e-09	3.35847e-05	3.3686e-05	-3.44786e-05	-3.5248e-05	3.10167e-05	-3.0647e-05
	0.000163	1.4	1.4	-1.35	-1.3	0.001299	-0.030701	0.033299	0.025299	1.29771e-06	-3.06703e-05	3.32657e-05	2.52737e-05	4.50047e-09	4.51086e-09	-4.61681e-09	-4.7207e-09	3.35856e-05	3.36632e-05	-3.44538e-05	-3.52291e-05	3.10406e-05	-3.0641e-05
	0.000163	1.45	1.35	-1.3	-1.35	-0.006701	-0.054701	0.033299	0.049299	-6.6943e-06	-5.46463e-05	3.32657e-05	4.92498e-05	4.4998e-09	4.5054e-09	-4.61348e-09	-4.71578e-09	3.35806e-05	3.36224e-05	-3.4429e-05	-3.51924e-05	3.10764e-05	-3.06529e-05
	0.000163	1.3	1.3	-1.35	-1.35	-0.014701	-0.038701	0.025299	0.049299	-1.46863e-05	-3.86623e-05	2.52737e-05	4.92498e-05	4.49834e-09	4.50153e-09	-4.61095e-09	-4.71086e-09	3.35697e-05	3.35935e-05	-3.44101e-05	-3.51556e-05	3.10943e-05	-3.06708e-05
	0.000163	1.4	1.35	-1.3	-1.3	-0.038701	-0.038701	0.017299	0.033299	-3.86623e-05	-3.86623e-05	1.72817e-05	3.32657e-05	4.49447e-09	4.49767e-09	-4.60923e-09	-4.70753e-09	3.35408e-05	3.35647e-05	-3.43972e-05	-3.51308e-05	3.10943e-05	-3.06828e-05
	0.000163	1.35	1.3	-1.35	-1.2	-0.046701	-0.006701	0.009299	0.001299	-4.66543e-05	-6.6943e-06	9.28972e-06	1.29771e-06	4.4898e-09	4.497e-09	-4.6083e-09	-4.7074e-09	3.3506e-05	3.35597e-05	-3.43903e-05	-3.51298e-05	3.10645e-05	-3.06768e-05
	0.000163	1.3	1.25	-1.35	-1.25	-0.022701	0.001299	0.017299	0.001299	-2.26783e-05	1.29771e-06	1.72817e-05	1.29771e-06	4.48754e-09	4.49713e-09	-4.60657e-09	-4.70727e-09	3.34891e-05	3.35607e-05	-3.43774e-05	-3.51289e-05	3.10466e-05	-3.06649e-05
	0.000163	1.3	1.3	-1.25	-1.25	-0.022701	0.001299	0.033299	0.017299	-2.26783e-05	1.29771e-06	3.32657e-05	1.72817e-05	4.48527e-09	4.49726e-09	-4.60324e-09	-4.70554e-09	3.34722e-05	3.35616e-05	-3.43526e-05	-3.5116e-05	3.10287e-05	-3.06529e-05
	0.000164	1.3	1.3	-1.25	-1.25	-0.014701	-0.046701	0.049299	0.033299	-1.46863e-05	-4.66543e-05	4.92498e-05	3.32657e-05	4.4838e-09	4.49259e-09	-4.59832e-09	-4.70221e-09	3.34612e-05	3.35268e-05	-3.43158e-05	-3.50911e-05	3.10525e-05	-3.0641e-05
	0.000164	1.35	1.25	-1.25	-1.2	-0.006701	-0.038701	0.017299	0.049299	-6.6943e-06	-3.86623e-05	1.72817e-05	4.92498e-05	4.48313e-09	4.48872e-09	-4.59659e-09	-4.69729e-09	3.34562e-05	3.3498e-05	-3.43029e-05	-3.50544e-05	3.10764e-05	-3.06649e-05
	0.000164	1.25	1.2	-1.25	-1.2	-0.014701	-0.038701	0.025299	0.041299	-1.46863e-05	-3.86623e-05	2.52737e-05	4.12577e-05	4.48166e-09	4.48486e-09	-4.59406e-09	-4.69316e-09	3.34452e-05	3.34691e-05	-3.42841e-05	-3.50236e-05	3.10943e-05	-3.06768e-05
	0.000164	1.3	1.3	-1.15	-1.15	-0.038701	-0.030701	0.009299	0.017299	-3.86623e-05	-3.06703e-05	9.28972e-06	1.72817e-05	4.4778e-09	4.48179e-09	-4.59313e-09	-4.69144e-09	3.34164e-05	3.34462e-05	-3.42771e-05	-3.50107e-05	3.10883e-05	-3.06828e-05
	0.000164	1.3	1.3	-1.25	-1.1	-0.030701	0.001299	0.025299	0.001299	-3.06703e-05	1.29771e-06	2.52737e-05	1.29771e-06	4.47473e-09	4.48192e-09	-4.59061e-09	-4.69131e-09	3.33935e-05	3.34472e-05	-3.42583e-05	-3.50097e-05	3.10645e-05	-3.06649e-05
	0.000164	1.3	1.2	-1.15	-1.3	-0.022701	0.001299	0.025299	0.001299	-2.26783e-05	1.29771e-06	2.52737e-05	1.29771e-06	4.47246e-09	4.48205e-09	-4.58808e-09	-4.69117e-09	3.33766e-05	3.34481e-05	-3.42394e-05	-3.50088e-05	3.10466e-05	-3.0647e-05
	0.000164	1.2	1.2	-1.3	-1.1	-0.014701	-0.014701	0.033299	0.025299	-1.46863e-05	-1.46863e-05	3.32657e-05	2.52737e-05	4.47099e-09	4.48058e-09	-4.58475e-09	-4.68865e-09	3.33656e-05	3.34372e-05	-3.42146e-05	-3.49899e-05	3.10466e-05	-3.0641e-05
	0.000164	1.25	1.25	-1.2	-1.15	-0.022701	-0.022701	0.049299	0.041299	-2.26783e-05	-2.26783e-05	4.92498e-05	4.12577e-05	4.46873e-09	4.47831e-09	-4.57983e-09	-4.68452e-09	3.33487e-05	3.34203e-05	-3.41778e-05	-3.49591e-05	3.10466e-05	-3.0635e-05
	0.000164	1.15	1.25	-1.25	-1.2	-0.022701	-0.046701	0.025299	0.049299	-2.26783e-05	-4.66543e-05	2.52737e-05	4.92498e-05	4.46646e-09	4.47365e-09	-4.5773e-09	-4.6796e-09	3.33318e-05	3.33854e-05	-3.41589e-05	-3.49224e-05	3.10645e-05	-3.06529e-05
	0.000164	1.25	1.2	-1.3	-1.2	-0.022701	-0.030701	0.009299	0.017299	-2.26783e-05	-3.06703e-05	9.28972e-06	1.72817e-05	4.46419e-09	4.47058e-09	-4.57637e-09	-4.67787e-09	3.33148e-05	3.33626e-05	-3.4152e-05	-3.49095e-05	3.10704e-05	-3.06589e-05
	0.000165	1.25	1.15	-1.1	-1.25	-0.030701	-0.014701	0.017299	0.009299	-3.06703e-05	-1.46863e-05	1.72817e-05	9.28972e-06	4.46112e-09	4.46911e-09	-4.57464e-09	-4.67694e-09	3.3292e-05	3.33516e-05	-3.41391e-05	-3.49025e-05	3.10585e-05	-3.06529e-05
	0.000165	1.15	1.2	-1.2	-1.1	-0.030701	0.009299	0.017299	0.009299	-3.06703e-05	9.28972e-06	1.72817e-05	9.28972e-06	4.45806e-09	4.47004e-09	-4.57291e-09	-4.67601e-09	3.32691e-05	3.33585e-05	-3.41262e-05	-3.48956e-05	3.10287e-05	-3.0647e-05
	0.000165	1.2	1.15	-1.15	-1.2	-0.030701	-0.006701	0.033299	0.009299	-3.06703e-05	-6.6943e-06	3.32657e-05	9.28972e-06	4.45499e-09	4.46937e-09	-4.56959e-09	-4.67508e-09	3.32462e-05	3.33535e-05	-3.41014e-05	-3.48887e-05	3.10108e-05	-3.06291e-05
	0.000165	1.1	1.25	-1.15	-1.1	-0.014701	-0.006701	0.033299	0.041299	-1.46863e-05	-6.6943e-06	3.32657e-05	4.12577e-05	4.45352e-09	4.4687e-09	-4.56626e-09	-4.67096e-09	3.32352e-05	3.33485e-05	-3.40766e-05	-3.48579e-05	3.10048e-05	-3.0635e-05
	0.000165	1.2	1.15	-1.1	-1.15	-0.014701	-0.046701	0.033299	0.041299	-1.46863e-05	-4.66543e-05	3.32657e-05	4.12577e-05	4.45205e-09	4.46404e-09	-4.56293e-09	-4.66683e-09	3.32243e-05	3.33137e-05	-3.40518e-05	-3.48271e-05	3.10287e-05	-3.0641e-05
	0.000165	1.2	1.2	-1.15	-1.1	-0.014701	-0.046701	0.017299	0.049299	-1.46863e-05	-4.66543e-05	1.72817e-05	4.92498e-05	4.45058e-09	4.45937e-09	-4.56121e-09	-4.66191e-09	3.32133e-05	3.32789e-05	-3.40389e-05	-3.47903e-05	3.10525e-05	-3.06649e-05
	0.000165	1.15	1.15	-1.1	-1.05	-0.030701	-0.054701	0.017299	0.025299	-3.06703e-05	-5.46463e-05	1.72817e-05	2.52737e-05	4.44751e-09	4.45391e-09	-4.55948e-09	-4.65938e-09	3.31904e-05	3.32381e-05	-3.4026e-05	-3.47715e-05	3.10704e-05	-3.06708e-05
	0.000165	1.05	1.15	-1.05	-1.1	-0.038701	-0.014701	0.017299	0.017299	-3.86623e-05	-1.46863e-05	1.72817e-05	1.72817e-05	4.44365e-09	4.45244e-09	-4.55775e-09	-4.65765e-09	3.31616e-05	3.32272e-05	-3.40131e-05	-3.47586e-05	3.10525e-05	-3.06708e-05
	0.000165	1.1	1.1	-1.05	-1.1	-0.022701	0.001299	0.017299	0.001299	-2.26783e-05	1.29771e-06	1.72817e-05	1.29771e-06	4.44138e-09	4.45257e-09	-4.55602e-09	-4.65752e-09	3.31446e-05	3.32281e-05	-3.40002e-05	-3.47576e-05	3.10346e-05	-3.06589e-05
	0.000165	1.2	1.05	-1	-1.05	-0.030701	-0.006701	0.025299	0.009299	-3.06703e-05	-6.6943e-06	2.52737e-05	9.28972e-06	4.43831e-09	4.4519e-09	-4.55349e-09	-4.65659e-09	3.31217e-05	3.32231e-05	-3.39813e-05	-3.47507e-05	3.10167e-05	-3.0647e-05
	0.000166	1.1	1.1	-1.05	-1.1	-0.014701	-0.022701	0.049299	0.033299	-1.46863e-05	-2.26783e-05	4.92498e-05	3.32657e-05	4.43684e-09	4.44963e-09	-4.54857e-09	-4.65326e-09	3.31108e-05	3.32062e-05	-3.39445e-05	-3.47259e-05	3.10227e-05	-3.0635e-05
	0.000166	1.15	1.1	-1.05	-1	-0.014701	-0.038701	0.033299	0.033299	-1.46863e-05	-3.86623e-05	3.32657e-05	3.32657e-05	4.43538e-09	4.44577e-09	-4.54524e-09	-4.64994e-09	3.30998e-05	3.31774e-05	-3.39197e-05	-3.4701e-05	3.10406e-05	-3.0635e-05
	0.000166	1.05	1.05	-1.05	-1.05	-0.006701	-0.054701	0.017299	0.033299	-6.6943e-06	-5.46463e-05	1.72817e-05	3.32657e-05	4.43471e-09	4.4403e-09	-4.54352e-09	-4.64661e-09	3.30948e-05	3.31366e-05	-3.39068e-05	-3.46762e-05	3.10764e-05	-3.0647e-05
	0.000166	1.05	1.1	-1.05	-1.05	-0.038701	-0.022701	0.017299	0.033299	-3.86623e-05	-2.26783e-05	1.72817e-05	3.32657e-05	4.43084e-09	4.43803e-09	-4.54179e-09	-4.64328e-09	3.3066e-05	3.31196e-05	-3.38939e-05	-3.46514e-05	3.10645e-05	-3.06589e-05
	0.000166	1.1	1.1	-0.95	-0.95	-0.046701	-0.006701	0.017299	0.017299	-4.66543e-05	-6.6943e-06	1.72817e-05	1.72817e-05	4.42617e-09	4.43736e-09	-4.54006e-09	-4.64156e-09	3.30312e-05	3.31147e-05	-3.3881e-05	-3.46385e-05	3.10346e-05	-3.06589e-05
	0.000166	1.1	0.95	-1.05	-1.05	-0.038701	0.001299	0.025299	0.009299	-3.86623e-05	1.29771e-06	2.52737e-05	9.28972e-06	4.42231e-09	4.43749e-09	-4.53753e-09	-4.64063e-09	3.30023e-05	3.31156e-05	-3.38622e-05	-3.46315e-05	3.10048e-05	-3.0647e-05
	0.000166	1.05	1.05	-0.95	-1	-0.014701	-0.006701	0.041299	0.025299	-1.46863e-05	-6.6943e-06	4.12577e-05	2.52737e-05	4.42084e-09	4.43682e-09	-4.53341e-09	-4.6381e-09	3.29914e-05	3.31106e-05	-3.38314e-05	-3.46127e-05	3.09989e-05	-3.0635e-05
	0.000166	1	1.05	-1.1	-0.95	-0.006701	-0.022701	0.041299	0.017299	-6.6943e-06	-2.26783e-05	4.12577e-05	1.72817e-05	4.42017e-09	4.43456e-09	-4.52928e-09	-4.63637e-09	3.29864e-05	3.30937e-05	-3.38006e-05	-3.45998e-05	3.10108e-05	-3.06171e-05
	0.000166	1	1.05	-1.05	-0.95	-0.014701	-0.046701	0.025299	0.033299	-1.46863e-05	-4.66543e-05	2.52737e-05	3.32657e-05	4.4187e-09	4.42989e-09	-4.52675e-09	-4.63305e-09	3.29754e-05	3.30589e-05	-3.37817e-05	-3.4575e-05	3.10346e-05	-3.06231e-05
	0.000166	1	0.95	-0.95	-0.9	-0.022701	-0.054701	0.025299	0.049299	-2.26783e-05	-5.46463e-05	2.52737e-05	4.92498e-05	4.41644e-09	4.42443e-09	-4.52423e-09	-4.62812e-09	3.29585e-05	3.30181e-05	-3.37629e-05	-3.45382e-05	3.10585e-05	-3.0641e-05
	0.000167	1	1	-0.95	-1	-0.030701	-0.038701	0.025299	0.017299	-3.06703e-05	-3.86623e-05	2.52737e-05	1.72817e-05	4.41337e-09	4.42056e-09	-4.5217e-09	-4.62639e-09	3.29356e-05	3.29893e-05	-3.3744e-05	-3.45253e-05	3.10645e-05	-3.0635e-05
	0.000167	1	1	-0.9	-0.9	-0.030701	-0.006701	0.025299	0.009299	-3.06703e-05	-6.6943e-06	2.52737e-05	9.28972e-06	4.4103e-09	4.41989e-09	-4.51917e-09	-4.62546e-09	3.29127e-05	3.29843e-05	-3.37251e-05	-3.45184e-05	3.10466e-05	-3.06231e-05
	0.000167	0.95	1.05	-0.9	-0.95	-0.022701	0.001299	0.017299	0.009299	-2.26783e-05	1.29771e-06	1.72817e-05	9.28972e-06	4.40803e-09	4.42002e-09	-4.51744e-09	-4.62453e-09	3.28958e-05	3.29852e-05	-3.37123e-05	-3.45114e-05	3.10287e-05	-3.06171e-05
	0.000167	1	0.95	-1	-0.85	-0.006701	-0.014701	0.025299	0.017299	-6.6943e-06	-1.46863e-05	2.52737e-05	1.72817e-05	4.40736e-09	4.41855e-09	-4.51491e-09	-4.62281e-09	3.28908e-05	3.29743e-05	-3.36934e-05	-3.44986e-05	3.10346e-05	-3.06112e-05
	0.000167	0.9	0.95	-0.95	-0.85	-0.022701	-0.022701	0.033299	0.025299	-2.26783e-05	-2.26783e-05	3.32657e-05	2.52737e-05	4.4051e-09	4.41628e-09	-4.51159e-09	-4.62028e-09	3.28739e-05	3.29574e-05	-3.36686e-05	-3.44797e-05	3.10346e-05	-3.06052e-05
	0.000167	1	1	-0.95	-0.85	-0.014701	-0.030701	0.041299	0.033299	-1.46863e-05	-3.06703e-05	4.12577e-05	3.32657e-05	4.40363e-09	4.41322e-09	-4.50746e-09	-4.61695e-09	3.28629e-05	3.29345e-05	-3.36378e-05	-3.44549e-05	3.10466e-05	-3.05993e-05
	0.000167	0.9	0.95	-0.85	-0.85	-0.014701	-0.038701	0.025299	0.033299	-1.46863e-05	-3.86623e-05	2.52737e-05	3.32657e-05	4.40216e-09	4.40935e-09	-4.50493e-09	-4.61363e-09	3.28519e-05	3.29056e-05	-3.36189e-05	-3.443e-05	3.10645e-05	-3.06052e-05
	0.000167	0.95	0.9	-0.95	-0.85	-0.030701	-0.030701	0.041299	0.017299	-3.06703e-05	-3.06703e-05	4.12577e-05	1.72817e-05	4.39909e-09	4.40628e-09	-4.50081e-09	-4.6119e-09	3.2829e-05	3.28827e-05	-3.35881e-05	-3.44172e-05	3.10645e-05	-3.05873e-05
	0.000167	0.9	0.85	-0.9	-0.9	-0.030701	-0.014701	0.025299	0.025299	-3.06703e-05	-1.46863e-05	2.52737e-05	2.52737e-05	4.39602e-09	4.40482e-09	-4.49828e-09	-4.60937e-09	3.28062e-05	3.28718e-05	-3.35693e-05	-3.43983e-05	3.10525e-05	-3.05873e-05
	0.000167	0.95	1	-0.85	-0.85	-0.014701	0.001299	0.025299	0.009299	-1.46863e-05	1.29771e-06	2.52737e-05	9.28972e-06	4.39456e-09	4.40495e-09	-4.49575e-09	-4.60844e-09	3.27952e-05	3.28727e-05	-3.35504e-05	-3.43914e-05	3.10406e-05	-3.05754e-05
	0.000168	0.85	0.85	-0.8	-0.75	-0.022701	-0.006701	0.025299	0.017299	-2.26783e-05	-6.6943e-06	2.52737e-05	1.72817e-05	4.39229e-09	4.40428e-09	-4.49323e-09	-4.60671e-09	3.27783e-05	3.28677e-05	-3.35315e-05	-3.43785e-05	3.10287e-05	-3.05694e-05
	0.000168	0.85	0.85	-0.8	-0.8	-0.030701	-0.038701	0.025299	0.025299	-3.06703e-05	-3.86623e-05	2.52737e-05	2.52737e-05	4.38922e-09	4.40041e-09	-4.4907e-09	-4.60419e-09	3.27554e-05	3.28389e-05	-3.35127e-05	-3.43596e-05	3.10346e-05	-3.05694e-05
	0.000168	0.85	0.9	-0.85	-0.8	-0.022701	-0.054701	0.033299	0.025299	-2.26783e-05	-5.46463e-05	3.32657e-05	2.52737e-05	4.38695e-09	4.39494e-09	-4.48737e-09	-4.60166e-09	3.27385e-05	3.27981e-05	-3.34879e-05	-3.43407e-05	3.10585e-05	-3.05635e-05
	0.000168	0.85	0.85	-0.85	-0.75	-0.030701	-0.046701	0.025299	0.033299	-3.06703e-05	-4.66543e-05	2.52737e-05	3.32657e-05	4.38389e-09	4.39028e-09	-4.48485e-09	-4.59833e-09	3.27156e-05	3.27633e-05	-3.3469e-05	-3.43159e-05	3.10704e-05	-3.05694e-05
	0.000168	0.85	0.85	-0.8	-0.75	-0.030701	-0.014701	0.025299	0.017299	-3.06703e-05	-1.46863e-05	2.52737e-05	1.72817e-05	4.38082e-09	4.38881e-09	-4.48232e-09	-4.5966e-09	3.26927e-05	3.27523e-05	-3.34501e-05	-3.4303e-05	3.10585e-05	-3.05635e-05
	0.000168	0.85	0.85	-0.75	-0.8	-0.038701	0.001299	0.041299	0.025299	-3.86623e-05	1.29771e-06	4.12577e-05	2.52737e-05	4.37695e-09	4.38894e-09	-4.47819e-09	-4.59408e-09	3.26638e-05	3.27533e-05	-3.34193e-05	-3.42842e-05	3.10287e-05	-3.05515e-05
	0.000168	0.85	0.75	-0.8	-0.75	-0.022701	0.001299	0.033299	0.025299	-2.26783e-05	1.29771e-06	3.32657e-05	2.52737e-05	4.37468e-09	4.38907e-09	-4.47487e-09	-4.59155e-09	3.26469e-05	3.27543e-05	-3.33945e-05	-3.42653e-05	3.10108e-05	-3.05456e-05
	0.000168	0.8	0.75	-0.85	-0.75	-0.014701	-0.014701	0.033299	0.017299	-1.46863e-05	-1.46863e-05	3.32657e-05	1.72817e-05	4.37322e-09	4.3876e-09	-4.47154e-09	-4.58982e-09	3.26359e-05	3.27433e-05	-3.33697e-05	-3.42524e-05	3.10108e-05	-3.05336e-05
	0.000168	0.85	0.8	-0.8	-0.85	-0.022701	-0.038701	0.025299	0.033299	-2.26783e-05	-3.86623e-05	2.52737e-05	3.32657e-05	4.37095e-09	4.38373e-09	-4.46901e-09	-4.58649e-09	3.2619e-05	3.27144e-05	-3.33508e-05	-3.42276e-05	3.10227e-05	-3.05396e-05
	0.000168	0.8	0.8	-0.75	-0.75	-0.014701	-0.046701	0.025299	0.041299	-1.46863e-05	-4.66543e-05	2.52737e-05	4.12577e-05	4.36948e-09	4.37907e-09	-4.46648e-09	-4.58237e-09	3.26081e-05	3.26796e-05	-3.3332e-05	-3.41968e-05	3.10466e-05	-3.05515e-05
	0.000169	0.85	0.85	-0.7	-0.7	-0.022701	-0.038701	0.033299	0.033299	-2.26783e-05	-3.86623e-05	3.32657e-05	3.32657e-05	4.36721e-09	4.3752e-09	-4.46316e-09	-4.57904e-09	3.25911e-05	3.26508e-05	-3.33072e-05	-3.4172e-05	3.10585e-05	-3.05515e-05
	0.000169	0.75	0.75	-0.8	-0.75	-0.038701	-0.014701	0.041299	0.041299	-3.86623e-05	-1.46863e-05	4.12577e-05	4.12577e-05	4.36335e-09	4.37373e-09	-4.45903e-09	-4.57492e-09	3.25623e-05	3.26398e-05	-3.32764e-05	-3.41412e-05	3.10406e-05	-3.05515e-05
	0.000169	0.8	0.75	-0.75	-0.85	-0.038701	0.001299	0.025299	0.017299	-3.86623e-05	1.29771e-06	2.52737e-05	1.72817e-05	4.35948e-09	4.37386e-09	-4.45651e-09	-4.57319e-09	3.25334e-05	3.26408e-05	-3.32575e-05	-3.41283e-05	3.10108e-05	-3.05456e-05
	0.000169	0.8	0.8	-0.75	-0.7	-0.022701	-0.006701	0.033299	0.025299	-2.26783e-05	-6.6943e-06	3.32657e-05	2.52737e-05	4.35721e-09	4.3732e-09	-4.45318e-09	-4.57066e-09	3.25165e-05	3.26358e-05	-3.32327e-05	-3.41094e-05	3.09989e-05	-3.05396e-05
	0.000169	0.75	0.75	-0.7	-0.75	-0.022701	-0.038701	0.033299	0.033299	-2.26783e-05	-3.86623e-05	3.32657e-05	3.32657e-05	4.35494e-09	4.36933e-09	-4.44985e-09	-4.56733e-09	3.24996e-05	3.26069e-05	-3.32079e-05	-3.40846e-05	3.10108e-05	-3.05396e-05
	0.000169	0.75	0.7	-0.7	-0.65	-0.014701	-0.046701	0.025299	0.033299	-1.46863e-05	-4.66543e-05	2.52737e-05	3.32657e-05	4.35348e-09	4.36466e-09	-4.44732e-09	-4.56401e-09	3.24886e-05	3.25721e-05	-3.3189e-05	-3.40598e-05	3.10346e-05	-3.05456e-05
	0.000169	0.75	0.85	-0.7	-0.65	-0.022701	-0.038701	0.025299	0.025299	-2.26783e-05	-3.86623e-05	2.52737e-05	2.52737e-05	4.35121e-09	4.3608e-09	-4.4448e-09	-4.56148e-09	3.24717e-05	3.25433e-05	-3.31701e-05	-3.40409e-05	3.10466e-05	-3.05456e-05
	0.000169	0.7	0.7	-0.7	-0.7	-0.022701	-0.038701	0.033299	0.025299	-2.26783e-05	-3.86623e-05	3.32657e-05	2.52737e-05	4.34894e-09	4.35693e-09	-4.44147e-09	-4.55895e-09	3.24548e-05	3.25144e-05	-3.31453e-05	-3.4022e-05	3.10585e-05	-3.05396e-05
	0.000169	0.7	0.65	-0.7	-0.65	-0.030701	-0.006701	0.025299	0.033299	-3.06703e-05	-6.6943e-06	2.52737e-05	3.32657e-05	4.34587e-09	4.35626e-09	-4.43894e-09	-4.55563e-09	3.24319e-05	3.25094e-05	-3.31264e-05	-3.39972e-05	3.10406e-05	-3.05456e-05
	0.000169	0.8	0.75	-0.7	-0.75	-0.038701	-0.022701	0.025299	0.017299	-3.86623e-05	-2.26783e-05	2.52737e-05	1.72817e-05	4.34201e-09	4.35399e-09	-4.43641e-09	-4.5539e-09	3.2403e-05	3.24925e-05	-3.31076e-05	-3.39843e-05	3.10287e-05	-3.05396e-05
	0.00017	0.7	0.75	-0.65	-0.65	-0.014701	-0.006701	0.025299	0.025299	-1.46863e-05	-6.6943e-06	2.52737e-05	2.52737e-05	4.34054e-09	4.35333e-09	-4.43389e-09	-4.55137e-09	3.23921e-05	3.24875e-05	-3.30887e-05	-3.39655e-05	3.10227e-05	-3.05396e-05
	0.00017	0.75	0.65	-0.65	-0.65	-0.038701	-0.030701	0.025299	0.041299	-3.86623e-05	-3.06703e-05	2.52737e-05	4.12577e-05	4.33667e-09	4.35026e-09	-4.43136e-09	-4.54724e-09	3.23632e-05	3.24646e-05	-3.30699e-05	-3.39347e-05	3.10167e-05	-3.05515e-05
	0.00017	0.6	0.75	-0.6	-0.65	-0.006701	-0.030701	0.057299	0.025299	-6.6943e-06	-3.06703e-05	5.72418e-05	2.52737e-05	4.336e-09	4.34719e-09	-4.42564e-09	-4.54472e-09	3.23582e-05	3.24417e-05	-3.30271e-05	-3.39158e-05	3.10346e-05	-3.05277e-05
	0.00017	0.75	0.6	-0.7	-0.65	-0.022701	-0.038701	0.025299	0.041299	-2.26783e-05	-3.86623e-05	2.52737e-05	4.12577e-05	4.33373e-09	4.34332e-09	-4.42311e-09	-4.54059e-09	3.23413e-05	3.24129e-05	-3.30083e-05	-3.3885e-05	3.10466e-05	-3.05396e-05
	0.00017	0.65	0.6	-0.5	-0.7	-0.038701	-0.030701	0.025299	0.025299	-3.86623e-05	-3.06703e-05	2.52737e-05	2.52737e-05	4.32987e-09	4.34026e-09	-4.42058e-09	-4.53806e-09	3.23125e-05	3.239e-05	-3.29894e-05	-3.38662e-05	3.10406e-05	-3.05396e-05
	0.00017	0.7	0.7	-0.7	-0.6	-0.030701	-0.014701	0.033299	0.041299	-3.06703e-05	-1.46863e-05	3.32657e-05	4.12577e-05	4.3268e-09	4.33879e-09	-4.41726e-09	-4.53394e-09	3.22896e-05	3.2379e-05	-3.29646e-05	-3.38354e-05	3.10287e-05	-3.05456e-05
	0.00017	0.55	0.65	-0.55	-0.55	-0.030701	-0.006701	0.041299	0.025299	-3.06703e-05	-6.6943e-06	4.12577e-05	2.52737e-05	4.32373e-09	4.33812e-09	-4.41313e-09	-4.53141e-09	3.22667e-05	3.2374e-05	-3.29338e-05	-3.38165e-05	3.10108e-05	-3.05336e-05
	0.00017	0.6	0.55	-0.6	-0.6	-0.038701	-0.006701	0.025299	0.033299	-3.86623e-05	-6.6943e-06	2.52737e-05	3.32657e-05	4.31987e-09	4.33745e-09	-4.4106e-09	-4.52808e-09	3.22378e-05	3.2369e-05	-3.29149e-05	-3.37917e-05	3.09869e-05	-3.05396e-05
	0.00017	0.7	0.6	-0.65	-0.55	-0.022701	-0.030701	0.033299	0.033299	-2.26783e-05	-3.06703e-05	3.32657e-05	3.32657e-05	4.3176e-09	4.33438e-09	-4.40728e-09	-4.52476e-09	3.22209e-05	3.23461e-05	-3.28901e-05	-3.37669e-05	3.09929e-05	-3.05396e-05
	0.00017	0.65	0.65	-0.5	-0.55	-0.022701	-0.030701	0.033299	0.041299	-2.26783e-05	-3.06703e-05	3.32657e-05	4.12577e-05	4.31533e-09	4.33132e-09	-4.40395e-09	-4.52063e-09	3.2204e-05	3.23232e-05	-3.28653e-05	-3.37361e-05	3.09989e-05	-3.05456e-05
	0.000171	0.65	0.65	-0.55	-0.55	-0.014701	-0.038701	0.033299	0.033299	-1.46863e-05	-3.86623e-05	3.32657e-05	3.32657e-05	4.31386e-09	4.32745e-09	-4.40062e-09	-4.51731e-09	3.2193e-05	3.22944e-05	-3.28405e-05	-3.37112e-05	3.10167e-05	-3.05456e-05
	0.000171	0.6	0.6	-0.55	-0.45	-0.046701	-0.014701	0.049299	0.017299	-4.66543e-05	-1.46863e-05	4.92498e-05	1.72817e-05	4.3092e-09	4.32598e-09	-4.3957e-09	-4.51558e-09	3.21582e-05	3.22834e-05	-3.28037e-05	-3.36983e-05	3.09929e-05	-3.05217e-05
	0.000171	0.55	0.6	-0.5	-0.45	-0.014701	-0.006701	0.049299	0.025299	-1.46863e-05	-6.6943e-06	4.92498e-05	2.52737e-05	4.30773e-09	4.32531e-09	-4.39077e-09	-4.51305e-09	3.21472e-05	3.22784e-05	-3.2767e-05	-3.36795e-05	3.09869e-05	-3.05038e-05
	0.000171	0.55	0.55	-0.55	-0.5	-0.022701	-0.006701	0.033299	0.025299	-2.26783e-05	-6.6943e-06	3.32657e-05	2.52737e-05	4.30546e-09	4.32464e-09	-4.38745e-09	-4.51052e-09	3.21303e-05	3.22734e-05	-3.27421e-05	-3.36606e-05	3.0975e-05	-3.04979e-05
	0.000171	0.55	0.5	-0.5	-0.45	-0.022701	-0.014701	0.041299	0.033299	-2.26783e-05	-1.46863e-05	4.12577e-05	3.32657e-05	4.30319e-09	4.32317e-09	-4.38332e-09	-4.5072e-09	3.21134e-05	3.22625e-05	-3.27113e-05	-3.36358e-05	3.0969e-05	-3.04919e-05
	0.000171	0.6	0.5	-0.4	-0.55	-0.014701	-0.038701	0.049299	0.033299	-1.46863e-05	-3.86623e-05	4.92498e-05	3.32657e-05	4.30173e-09	4.31931e-09	-4.37839e-09	-4.50387e-09	3.21024e-05	3.22336e-05	-3.26746e-05	-3.3611e-05	3.09869e-05	-3.048e-05
	0.000171	0.65	0.55	-0.5	-0.45	-0.030701	-0.046701	0.033299	0.033299	-3.06703e-05	-4.66543e-05	3.32657e-05	3.32657e-05	4.29866e-09	4.31464e-09	-4.37507e-09	-4.50054e-09	3.20795e-05	3.21988e-05	-3.26498e-05	-3.35861e-05	3.09989e-05	-3.048e-05
	0.000171	0.5	0.5	-0.45	-0.45	-0.022701	-0.046701	0.033299	0.033299	-2.26783e-05	-4.66543e-05	3.32657e-05	3.32657e-05	4.29639e-09	4.30998e-09	-4.37174e-09	-4.49722e-09	3.20626e-05	3.2164e-05	-3.26249e-05	-3.35613e-05	3.10167e-05	-3.048e-05
	0.000171	0.5	0.5	-0.4	-0.55	-0.022701	-0.022701	0.041299	0.009299	-2.26783e-05	-2.26783e-05	4.12577e-05	9.28972e-06	4.29412e-09	4.30771e-09	-4.36762e-09	-4.49629e-09	3.20457e-05	3.21471e-05	-3.25941e-05	-3.35544e-05	3.10167e-05	-3.04561e-05
	0.000171	0.5	0.4	-0.5	-0.35	-0.022701	0.001299	0.049299	0.025299	-2.26783e-05	1.29771e-06	4.92498e-05	2.52737e-05	4.29185e-09	4.30784e-09	-4.36269e-09	-4.49376e-09	3.20288e-05	3.21481e-05	-3.25574e-05	-3.35355e-05	3.09989e-05	-3.04382e-05
	0.000172	0.55	0.45	-0.4	-0.4	-0.030701	-0.014701	0.041299	0.017299	-3.06703e-05	-1.46863e-05	4.12577e-05	1.72817e-05	4.28879e-09	4.30637e-09	-4.35856e-09	-4.49203e-09	3.20059e-05	3.21371e-05	-3.25266e-05	-3.35226e-05	3.09869e-05	-3.04203e-05
	0.000172	0.4	0.5	-0.4	-0.4	-0.022701	-0.030701	0.041299	0.041299	-2.26783e-05	-3.06703e-05	4.12577e-05	4.12577e-05	4.28652e-09	4.3033e-09	-4.35444e-09	-4.48791e-09	3.19889e-05	3.21142e-05	-3.24958e-05	-3.34918e-05	3.09929e-05	-3.04203e-05
	0.000172	0.5	0.5	-0.5	-0.35	-0.030701	-0.030701	0.041299	0.025299	-3.06703e-05	-3.06703e-05	4.12577e-05	2.52737e-05	4.28345e-09	4.30024e-09	-4.35031e-09	-4.48538e-09	3.19661e-05	3.20913e-05	-3.2465e-05	-3.3473e-05	3.09929e-05	-3.04084e-05
	0.000172	0.5	0.45	-0.4	-0.35	-0.038701	-0.038701	0.049299	0.049299	-3.86623e-05	-3.86623e-05	4.92498e-05	4.92498e-05	4.27959e-09	4.29637e-09	-4.34539e-09	-4.48045e-09	3.19372e-05	3.20625e-05	-3.24283e-05	-3.34362e-05	3.09929e-05	-3.04084e-05
	0.000172	0.5	0.4	-0.45	-0.4	-0.030701	-0.030701	0.041299	0.025299	-3.06703e-05	-3.06703e-05	4.12577e-05	2.52737e-05	4.27652e-09	4.2933e-09	-4.34126e-09	-4.47793e-09	3.19143e-05	3.20396e-05	-3.23975e-05	-3.34174e-05	3.09929e-05	-3.03965e-05
	0.000172	0.45	0.45	-0.4	-0.4	-0.022701	-0.006701	0.033299	0.033299	-2.26783e-05	-6.6943e-06	3.32657e-05	3.32657e-05	4.27425e-09	4.29263e-09	-4.33794e-09	-4.4746e-09	3.18974e-05	3.20346e-05	-3.23727e-05	-3.33925e-05	3.0981e-05	-3.03965e-05
	0.000172	0.45	0.4	-0.4	-0.35	-0.038701	-0.006701	0.049299	0.033299	-3.86623e-05	-6.6943e-06	4.92498e-05	3.32657e-05	4.27038e-09	4.29196e-09	-4.33301e-09	-4.47127e-09	3.18685e-05	3.20296e-05	-3.23359e-05	-3.33677e-05	3.09571e-05	-3.03845e-05
	0.000172	0.45	0.45	-0.45	-0.35	-0.038701	-0.006701	0.057299	0.033299	-3.86623e-05	-6.6943e-06	5.72418e-05	3.32657e-05	4.26652e-09	4.29129e-09	-4.32729e-09	-4.46795e-09	3.18397e-05	3.20246e-05	-3.22932e-05	-3.33429e-05	3.09333e-05	-3.03666e-05
	0.000172	0.35	0.4	-0.45	-0.35	-0.030701	-0.022701	0.041299	0.041299	-3.06703e-05	-2.26783e-05	4.12577e-05	4.12577e-05	4.26345e-09	4.28903e-09	-4.32316e-09	-4.46382e-09	3.18168e-05	3.20077e-05	-3.22624e-05	-3.33121e-05	3.09273e-05	-3.03666e-05
	0.000172	0.4	0.4	-0.4	-0.3	-0.046701	-0.046701	0.033299	0.033299	-4.66543e-05	-4.66543e-05	3.32657e-05	3.32657e-05	4.25879e-09	4.28436e-09	-4.31984e-09	-4.46049e-09	3.1782e-05	3.19728e-05	-3.22376e-05	-3.32873e-05	3.09273e-05	-3.03666e-05
	0.000173	0.35	0.3	-0.35	-0.35	-0.030701	-0.030701	0.033299	0.025299	-3.06703e-05	-3.06703e-05	3.32657e-05	2.52737e-05	4.25572e-09	4.28129e-09	-4.31651e-09	-4.45797e-09	3.17591e-05	3.195e-05	-3.22128e-05	-3.32684e-05	3.09273e-05	-3.03607e-05
	0.000173	0.35	0.4	-0.4	-0.3	-0.038701	-0.022701	0.041299	0.041299	-3.86623e-05	-2.26783e-05	4.12577e-05	4.12577e-05	4.25185e-09	4.27903e-09	-4.31238e-09	-4.45384e-09	3.17302e-05	3.1933e-05	-3.2182e-05	-3.32376e-05	3.09154e-05	-3.03607e-05
	0.000173	0.45	0.45	-0.3	-0.3	-0.030701	0.001299	0.049299	0.041299	-3.06703e-05	1.29771e-06	4.92498e-05	4.12577e-05	4.24879e-09	4.27916e-09	-4.30746e-09	-4.44972e-09	3.17074e-05	3.1934e-05	-3.21452e-05	-3.32068e-05	3.08915e-05	-3.03547e-05
	0.000173	0.4	0.45	-0.3	-0.3	-0.022701	-0.022701	0.057299	0.033299	-2.26783e-05	-2.26783e-05	5.72418e-05	3.32657e-05	4.24652e-09	4.27689e-09	-4.30173e-09	-4.44639e-09	3.16904e-05	3.19171e-05	-3.21025e-05	-3.3182e-05	3.08915e-05	-3.03368e-05
	0.000173	0.35	0.35	-0.25	-0.25	-0.030701	-0.022701	0.041299	0.049299	-3.06703e-05	-2.26783e-05	4.12577e-05	4.92498e-05	4.24345e-09	4.27462e-09	-4.29761e-09	-4.44146e-09	3.16675e-05	3.19001e-05	-3.20717e-05	-3.31452e-05	3.08855e-05	-3.03428e-05
	0.000173	0.35	0.4	-0.3	-0.25	-0.030701	-0.022701	0.033299	0.033299	-3.06703e-05	-2.26783e-05	3.32657e-05	3.32657e-05	4.24038e-09	4.27235e-09	-4.29428e-09	-4.43814e-09	3.16447e-05	3.18832e-05	-3.20469e-05	-3.31204e-05	3.08796e-05	-3.03428e-05
	0.000173	0.35	0.3	-0.2	-0.2	-0.030701	-0.038701	0.041299	0.025299	-3.06703e-05	-3.86623e-05	4.12577e-05	2.52737e-05	4.23732e-09	4.26849e-09	-4.29015e-09	-4.43561e-09	3.16218e-05	3.18544e-05	-3.20161e-05	-3.31016e-05	3.08855e-05	-3.03309e-05
	0.000173	0.3	0.35	-0.25	-0.2	-0.038701	-0.038701	0.049299	0.025299	-3.86623e-05	-3.86623e-05	4.92498e-05	2.52737e-05	4.23345e-09	4.26462e-09	-4.28523e-09	-4.43308e-09	3.15929e-05	3.18255e-05	-3.19793e-05	-3.30827e-05	3.08855e-05	-3.0313e-05
	0.000173	0.3	0.35	-0.15	-0.2	-0.030701	-0.030701	0.041299	0.025299	-3.06703e-05	-3.06703e-05	4.12577e-05	2.52737e-05	4.23038e-09	4.26155e-09	-4.2811e-09	-4.43055e-09	3.157e-05	3.18026e-05	-3.19485e-05	-3.30638e-05	3.08855e-05	-3.0301e-05
	0.000173	0.35	0.3	-0.2	-0.3	-0.030701	-0.022701	0.041299	0.057299	-3.06703e-05	-2.26783e-05	4.12577e-05	5.72418e-05	4.22732e-09	4.25929e-09	-4.27698e-09	-4.42483e-09	3.15471e-05	3.17857e-05	-3.19177e-05	-3.30211e-05	3.08796e-05	-3.0313e-05
	0.000174	0.35	0.35	-0.3	-0.25	-0.014701	-0.030701	0.041299	0.041299	-1.46863e-05	-3.06703e-05	4.12577e-05	4.12577e-05	4.22585e-09	4.25622e-09	-4.27285e-09	-4.4207e-09	3.15362e-05	3.17628e-05	-3.1887e-05	-3.29903e-05	3.08915e-05	-3.0313e-05
	0.000174	0.35	0.35	-0.2	-0.2	-0.038701	-0.014701	0.041299	0.033299	-3.86623e-05	-1.46863e-05	4.12577e-05	3.32657e-05	4.22198e-09	4.25475e-09	-4.26873e-09	-4.41738e-09	3.15073e-05	3.17519e-05	-3.18562e-05	-3.29655e-05	3.08736e-05	-3.0307e-05
	0.000174	0.25	0.35	-0.25	-0.3	-0.030701	-0.022701	0.033299	0.041299	-3.06703e-05	-2.26783e-05	3.32657e-05	4.12577e-05	4.21891e-09	4.25248e-09	-4.2654e-09	-4.41325e-09	3.14844e-05	3.17349e-05	-3.18313e-05	-3.29347e-05	3.08676e-05	-3.0313e-05
	0.000174	0.15	0.3	-0.15	-0.15	-0.046701	-0.046701	0.049299	0.041299	-4.66543e-05	-4.66543e-05	4.92498e-05	4.12577e-05	4.21425e-09	4.24782e-09	-4.26048e-09	-4.40913e-09	3.14496e-05	3.17001e-05	-3.17946e-05	-3.29039e-05	3.08676e-05	-3.0307e-05
	0.000174	0.25	0.3	-0.15	-0.2	-0.038701	-0.046701	0.057299	0.041299	-3.86623e-05	-4.66543e-05	5.72418e-05	4.12577e-05	4.21038e-09	4.24315e-09	-4.25475e-09	-4.405e-09	3.14208e-05	3.16653e-05	-3.17519e-05	-3.28731e-05	3.08736e-05	-3.02951e-05
	0.000174	0.25	0.15	-0.15	-0.2	-0.038701	-0.038701	0.041299	0.033299	-3.86623e-05	-3.86623e-05	4.12577e-05	3.32657e-05	4.20652e-09	4.23928e-09	-4.25063e-09	-4.40168e-09	3.13919e-05	3.16364e-05	-3.17211e-05	-3.28483e-05	3.08736e-05	-3.02891e-05
	0.000174	0.25	0.2	-0.25	-0.15	-0.030701	-0.030701	0.041299	0.041299	-3.06703e-05	-3.06703e-05	4.12577e-05	4.12577e-05	4.20345e-09	4.23622e-09	-4.2465e-09	-4.39755e-09	3.1369e-05	3.16136e-05	-3.16903e-05	-3.28175e-05	3.08736e-05	-3.02891e-05
	0.000174	0.25	0.2	-0.25	-0.1	-0.038701	-0.014701	0.049299	0.025299	-3.86623e-05	-1.46863e-05	4.92498e-05	2.52737e-05	4.19958e-09	4.23475e-09	-4.24158e-09	-4.39502e-09	3.13402e-05	3.16026e-05	-3.16536e-05	-3.27987e-05	3.08557e-05	-3.02712e-05
	0.000174	0.25	0.15	-0.15	-0.15	-0.030701	-0.022701	0.049299	0.033299	-3.06703e-05	-2.26783e-05	4.92498e-05	3.32657e-05	4.19652e-09	4.23248e-09	-4.23665e-09	-4.3917e-09	3.13173e-05	3.15857e-05	-3.16168e-05	-3.27738e-05	3.08498e-05	-3.02593e-05
	0.000174	0.15	0.2	-0.15	-0.05	-0.038701	-0.038701	0.049299	0.057299	-3.86623e-05	-3.86623e-05	4.92498e-05	5.72418e-05	4.19265e-09	4.22861e-09	-4.23173e-09	-4.38597e-09	3.12884e-05	3.15568e-05	-3.158e-05	-3.27311e-05	3.08498e-05	-3.02653e-05
	0.000175	0.2	0.15	-0.2	-0.15	-0.046701	-0.046701	0.057299	0.033299	-4.66543e-05	-4.66543e-05	5.72418e-05	3.32657e-05	4.18799e-09	4.22395e-09	-4.226e-09	-4.38264e-09	3.12536e-05	3.1522e-05	-3.15373e-05	-3.27063e-05	3.08498e-05	-3.02474e-05
	0.000175	0.15	0.1	-0.1	-0.15	-0.038701	-0.030701	0.065299	0.033299	-3.86623e-05	-3.06703e-05	6.52338e-05	3.32657e-05	4.18412e-09	4.22088e-09	-4.21948e-09	-4.37932e-09	3.12248e-05	3.14991e-05	-3.14886e-05	-3.26815e-05	3.08438e-05	-3.02235e-05
	0.000175	0.1	0.1	-0.15	-0.15	-0.038701	-0.022701	0.057299	0.041299	-3.86623e-05	-2.26783e-05	5.72418e-05	4.12577e-05	4.18025e-09	4.21861e-09	-4.21375e-09	-4.37519e-09	3.11959e-05	3.14822e-05	-3.14459e-05	-3.26507e-05	3.08319e-05	-3.02116e-05
	0.000175	0.15	0.2	-0.2	-0.1	-0.030701	-0.030701	0.057299	0.041299	-3.06703e-05	-3.06703e-05	5.72418e-05	4.12577e-05	4.17719e-09	4.21555e-09	-4.20803e-09	-4.37107e-09	3.1173e-05	3.14593e-05	-3.14032e-05	-3.26199e-05	3.08319e-05	-3.01997e-05
	0.000175	0.15	0.1	-0.1	-0.1	-0.038701	-0.006701	0.057299	0.057299	-3.86623e-05	-6.6943e-06	5.72418e-05	5.72418e-05	4.17332e-09	4.21488e-09	-4.2023e-09	-4.36534e-09	3.11442e-05	3.14543e-05	-3.13605e-05	-3.25772e-05	3.0808e-05	-3.01997e-05
	0.000175	0.15	0.2	-0.1	-0.1	-0.022701	-0.014701	0.041299	0.041299	-2.26783e-05	-1.46863e-05	4.12577e-05	4.12577e-05	4.17105e-09	4.21341e-09	-4.19818e-09	-4.36122e-09	3.11272e-05	3.14434e-05	-3.13297e-05	-3.25464e-05	3.0802e-05	-3.01997e-05
	0.000175	0.05	0.2	-0.15	-0.05	-0.030701	-0.030701	0.049299	0.041299	-3.06703e-05	-3.06703e-05	4.92498e-05	4.12577e-05	4.16798e-09	4.21034e-09	-4.19325e-09	-4.35709e-09	3.11044e-05	3.14205e-05	-3.12929e-05	-3.25156e-05	3.0802e-05	-3.01937e-05
	0.000175	0.15	0.15	-0.1	-0.1	-0.046701	-0.054701	0.057299	0.049299	-4.66543e-05	-5.46463e-05	5.72418e-05	4.92498e-05	4.16332e-09	4.20488e-09	-4.18753e-09	-4.35217e-09	3.10696e-05	3.13797e-05	-3.12502e-05	-3.24789e-05	3.0808e-05	-3.01877e-05
	0.000175	0.1	0.05	-0.05	-0.05	-0.046701	-0.038701	0.057299	0.049299	-4.66543e-05	-3.86623e-05	5.72418e-05	4.92498e-05	4.15865e-09	4.20101e-09	-4.18181e-09	-4.34724e-09	3.10347e-05	3.13508e-05	-3.12075e-05	-3.24421e-05	3.0802e-05	-3.01818e-05
	0.000175	0.1	0.1	-0.1	-0.1	-0.030701	-0.006701	0.065299	0.041299	-3.06703e-05	-6.6943e-06	6.52338e-05	4.12577e-05	4.15559e-09	4.20034e-09	-4.17528e-09	-4.34311e-09	3.10118e-05	3.13458e-05	-3.11588e-05	-3.24113e-05	3.07841e-05	-3.01639e-05
	0.000176	0.1	0.15	-0.05	-0.05	-0.030701	-0.014701	0.057299	0.041299	-3.06703e-05	-1.46863e-05	5.72418e-05	4.12577e-05	4.15252e-09	4.19887e-09	-4.16956e-09	-4.33899e-09	3.0989e-05	3.13349e-05	-3.11161e-05	-3.23805e-05	3.07722e-05	-3.01519e-05
	0.000176	0	0	-0.05	0	-0.038701	-0.014701	0.057299	0.057299	-3.86623e-05	-1.46863e-05	5.72418e-05	5.72418e-05	4.14865e-09	4.19741e-09	-4.16383e-09	-4.33326e-09	3.09601e-05	3.13239e-05	-3.10734e-05	-3.23378e-05	3.07543e-05	-3.01519e-05
	0.000176	0.1	0.05	-0.05	0	-0.038701	-0.030701	0.065299	0.057299	-3.86623e-05	-3.06703e-05	6.52338e-05	5.72418e-05	4.14479e-09	4.19434e-09	-4.15731e-09	-4.32754e-09	3.09313e-05	3.1301e-05	-3.10247e-05	-3.22951e-05	3.07484e-05	-3.0146e-05
	0.000176	0.1	0.05	-0.1	-0.05	-0.038701	-0.046701	0.065299	0.049299	-3.86623e-05	-4.66543e-05	6.52338e-05	4.92498e-05	4.14092e-09	4.18967e-09	-4.15079e-09	-4.32262e-09	3.09024e-05	3.12662e-05	-3.0976e-05	-3.22583e-05	3.07543e-05	-3.0134e-05
	0.000176	0	0	0	0	-0.038701	-0.038701	0.057299	0.041299	-3.86623e-05	-3.86623e-05	5.72418e-05	4.12577e-05	4.13706e-09	4.18581e-09	-4.14506e-09	-4.31849e-09	3.08735e-05	3.12374e-05	-3.09333e-05	-3.22275e-05	3.07543e-05	-3.01221e-05
	0.000176	0.1	0	0	0.05	-0.038701	-0.038701	0.049299	0.049299	-3.86623e-05	-3.86623e-05	4.92498e-05	4.92498e-05	4.13319e-09	4.18194e-09	-4.14014e-09	-4.31357e-09	3.08447e-05	3.12085e-05	-3.08966e-05	-3.21908e-05	3.07543e-05	-3.01221e-05
	0.000176	0	0.05	-0.1	0	-0.038701	-0.030701	0.065299	0.057299	-3.86623e-05	-3.06703e-05	6.52338e-05	5.72418e-05	4.12932e-09	4.17887e-09	-4.13361e-09	-4.30784e-09	3.08158e-05	3.11856e-05	-3.08479e-05	-3.21481e-05	3.07484e-05	-3.01162e-05
	0.000176	0.1	-0.1	0	0.05	-0.030701	-0.022701	0.073299	0.041299	-3.06703e-05	-2.26783e-05	7.32258e-05	4.12577e-05	4.12626e-09	4.1766e-09	-4.12629e-09	-4.30372e-09	3.07929e-05	3.11687e-05	-3.07932e-05	-3.21173e-05	3.07424e-05	-3.00923e-05
	0.000176	0.05	0.05	0	0	-0.038701	-0.030701	0.073299	0.065299	-3.86623e-05	-3.06703e-05	7.32258e-05	6.52338e-05	4.12239e-09	4.17354e-09	-4.11897e-09	-4.29719e-09	3.07641e-05	3.11458e-05	-3.07386e-05	-3.20686e-05	3.07364e-05	-3.00863e-05
	0.000176	0.1	0	0	0	-0.030701	-0.038701	0.057299	0.049299	-3.06703e-05	-3.86623e-05	5.72418e-05	4.92498e-05	4.11932e-09	4.16967e-09	-4.11325e-09	-4.29227e-09	3.07412e-05	3.11169e-05	-3.06959e-05	-3.20318e-05	3.07424e-05	-3.00804e-05
	0.000177	0.05	0.1	0	0	-0.038701	-0.038701	0.065299	0.049299	-3.86623e-05	-3.86623e-05	6.52338e-05	4.92498e-05	4.11546e-09	4.1658e-09	-4.10672e-09	-4.28734e-09	3.07124e-05	3.10881e-05	-3.06472e-05	-3.19951e-05	3.07424e-05	-3.00684e-05
	0.000177	0.05	-0.05	0	0	-0.030701	-0.030701	0.073299	0.049299	-3.06703e-05	-3.06703e-05	7.32258e-05	4.92498e-05	4.11239e-09	4.16274e-09	-4.0994e-09	-4.28242e-09	3.06895e-05	3.10652e-05	-3.05925e-05	-3.19583e-05	3.07424e-05	-3.00505e-05
	0.000177	0.05	0	0.05	0.1	0.001299	-0.006701	0.041299	0.017299	1.29771e-06	-6.6943e-06	4.12577e-05	1.72817e-05	4.11252e-09	4.16207e-09	-4.09527e-09	-4.28069e-09	3.06904e-05	3.10602e-05	-3.05617e-05	-3.19454e-05	3.07484e-05	-3.00327e-05
	0.000177	0.05	0.05	0	0	0.001299	0.009299	0.025299	0.009299	1.29771e-06	9.28972e-06	2.52737e-05	9.28972e-06	4.11265e-09	4.163e-09	-4.09275e-09	-4.27976e-09	3.06914e-05	3.10672e-05	-3.05429e-05	-3.19385e-05	3.07424e-05	-3.00207e-05
	0.000177	0.1	0	0	0	-0.006701	0.017299	0.025299	0.009299	-6.6943e-06	1.72817e-05	2.52737e-05	9.28972e-06	4.11198e-09	4.16473e-09	-4.09022e-09	-4.27883e-09	3.06864e-05	3.108e-05	-3.0524e-05	-3.19316e-05	3.07245e-05	-3.00088e-05
	0.000177	0	0	0	0.05	-0.006701	-0.014701	0.025299	0.025299	-6.6943e-06	-1.46863e-05	2.52737e-05	2.52737e-05	4.11131e-09	4.16326e-09	-4.08769e-09	-4.2763e-09	3.06814e-05	3.10691e-05	-3.05052e-05	-3.19127e-05	3.07305e-05	-3.00088e-05
	0.000177	0.05	0.05	0	0	-0.006701	-0.022701	0.025299	0.033299	-6.6943e-06	-2.26783e-05	2.52737e-05	3.32657e-05	4.11064e-09	4.16099e-09	-4.08516e-09	-4.27298e-09	3.06764e-05	3.10522e-05	-3.04863e-05	-3.18879e-05	3.07424e-05	-3.00148e-05
	0.000177	-0.05	0	0	0	-0.022701	-0.030701	0.033299	0.025299	-2.26783e-05	-3.06703e-05	3.32657e-05	2.52737e-05	4.10837e-09	4.15792e-09	-4.08184e-09	-4.27045e-09	3.06595e-05	3.10293e-05	-3.04615e-05	-3.1869e-05	3.07484e-05	-3.00088e-05
	0.000177	0.05	0	0	0.05	-0.022701	-0.030701	0.049299	0.017299	-2.26783e-05	-3.06703e-05	4.92498e-05	1.72817e-05	4.1061e-09	4.15485e-09	-4.07691e-09	-4.26872e-09	3.06426e-05	3.10064e-05	-3.04247e-05	-3.18561e-05	3.07543e-05	-2.99849e-05
	0.000177	0	0	0	0.05	-0.014701	0.001299	0.017299	0.017299	-1.46863e-05	1.29771e-06	1.72817e-05	1.72817e-05	4.10464e-09	4.15498e-09	-4.07519e-09	-4.26699e-09	3.06316e-05	3.10074e-05	-3.04118e-05	-3.18432e-05	3.07424e-05	-2.99849e-05
	0.000178	0	-0.05	0	0.05	-0.006701	0.001299	0.017299	0.009299	-6.6943e-06	1.29771e-06	1.72817e-05	9.28972e-06	4.10397e-09	4.15512e-09	-4.07346e-09	-4.26606e-09	3.06266e-05	3.10083e-05	-3.03989e-05	-3.18363e-05	3.07364e-05	-2.9979e-05

[truncated: 10 more sheets: Supplementary Figure 3b, Supplementary Figure 3c, Supplementary Figure 4a, Supplementary Figure 4b, Supplementary Figure 4c, Supplementary Figure 5, Supplementary Figure 7a, Supplementary Figure 7b, Supplementary Figure 7c, Supplementary Figure 7d]
